# Supplementary material for: 2-(5,6-Dihydro­benzimidazo[1,2-c]quinazolin-6-yl)-6-eth­oxy­phenol
Source: Acta Crystallogr Sect E Struct Rep Online. 2011 Aug 31;67(Pt 9):o2519. doi: 10.1107/S1600536811034714 (PMC3200659; doi:10.1107/S1600536811034714)
Supplement: Supplementary file 1 [file e-67-o2519-sup1.cif]

##############################################################################
#                                                                            #
# This CIF contains the data in a paper accepted for publication in          #
# Acta Crystallographica Section E. It conforms to the requirements of       #
# Notes for Authors for Acta Crystallographica Section E, and has been       #
# peer reviewed under the auspices of the IUCr Commission on Journals.       #
#                                                                            #
# Full details of the Crystallographic Information File format               #
# are given in the paper "The Crystallographic Information File (CIF):       #
# a New Standard Archive File for Crystallography" by S. R. Hall, F. H.      #
# Allen and I. D. Brown [Acta Cryst. (1991), A47, 655-685].                  #
#                                                                            #
# The current version of the core CIF dictionary is obtainable from          #
# ftp://ftp.iucr.org/pub/cif_core.dic.                                       #
#                                                                            #
# Software is freely available for graphical display of the structure(s)     #
# in this CIF. For information consult the CIF software page                 #
# http://www.iucr.org/resources/cif/software.                                #
#                                                                            #
# This file may be used for bona fide research purposes within the           #
# scientific community so long as proper attribution is given to the journal # 
# article from which it was obtained.                                        #
#                                                                            #
##############################################################################
data_I
_audit_creation_method     SHELXL-97
_chemical_name_systematic
;
2-(5,6-Dihydrobenzimidazo[1,2-<i>c</i>]quinazolin-6-yl)-6-ethoxyphenol
;
_chemical_name_common     ?
_chemical_formula_moiety     'C22 H19 N3 O2'
_chemical_formula_sum     'C22 H19 N3 O2'
_chemical_formula_iupac     'C22 H19 N3 O2'
_chemical_formula_weight     357.40
_chemical_melting_point     ?
_symmetry_cell_setting     triclinic
_symmetry_space_group_name_H-M     'P -1'
_symmetry_space_group_name_Hall     '-P 1'
loop_
    _symmetry_equiv_pos_as_xyz
    'x, y, z'
    '-x, -y, -z'
_cell_length_a     8.6935(3)
_cell_length_b     10.9167(3)
_cell_length_c     11.3401(5)
_cell_angle_alpha     107.193(2)
_cell_angle_beta     108.923(2)
_cell_angle_gamma     104.723(2)
_cell_volume     896.66(6)
_cell_formula_units_Z     2
_cell_measurement_reflns_used     2997
_cell_measurement_theta_min     2.59
_cell_measurement_theta_max     28.25
_cell_measurement_temperature     296(2)
_cell_special_details     ?
_exptl_crystal_description     Block
_exptl_crystal_colour     Yellow
_exptl_crystal_size_max     0.25
_exptl_crystal_size_mid     0.2
_exptl_crystal_size_min     0.17
_exptl_crystal_density_diffrn     1.324
_exptl_crystal_density_meas     ?
_exptl_crystal_density_method     'not measured'
_exptl_crystal_F_000     376
_exptl_absorpt_coefficient_mu     0.087
_exptl_absorpt_correction_type     multi-scan
_exptl_absorpt_process_details     '(SADABS; Bruker, 2009)'
_exptl_absorpt_correction_T_min     0.6143
_exptl_absorpt_correction_T_max     0.7457
_exptl_special_details     ?
_diffrn_ambient_temperature     296(2)
_diffrn_radiation_type     MoK\a
_diffrn_radiation_wavelength     0.71073
_diffrn_radiation_source     'fine-focus sealed tube'
_diffrn_radiation_monochromator     graphite
_diffrn_measurement_device_type     'Bruker SMART APEXII CCD'
_diffrn_measurement_method     '\f and \w'
_diffrn_detector_area_resol_mean     ?
_diffrn_reflns_number     7367
_diffrn_reflns_av_R_equivalents     0.0219
_diffrn_reflns_av_sigmaI/netI     0.0344
_diffrn_reflns_theta_min     2.08
_diffrn_reflns_theta_max     26.00
_diffrn_reflns_theta_full     26.00
_diffrn_measured_fraction_theta_max     0.994
_diffrn_measured_fraction_theta_full     0.994
_diffrn_reflns_limit_h_min     -10
_diffrn_reflns_limit_h_max     10
_diffrn_reflns_limit_k_min     -13
_diffrn_reflns_limit_k_max     13
_diffrn_reflns_limit_l_min     -13
_diffrn_reflns_limit_l_max     13
_diffrn_standards_number     ?
_diffrn_standards_interval_count     ?
_diffrn_standards_interval_time     ?
_diffrn_standards_decay_%     ?
_refine_special_details
;
Refinement of <i>F</i>^2^ against ALL reflections. The weighted <i>R</i>-factor
<i>wR</i> and goodness of fit <i>S</i> are based on <i>F</i>^2^, conventional
<i>R</i>-factors <i>R</i> are based on <i>F</i>, with <i>F</i> set to zero for
negative <i>F</i>^2^. The threshold expression of <i>F</i>^2^ >
\s(<i>F</i>^2^) is used only for calculating <i>R</i>-factors(gt) <i>etc</i>.
and is not relevant to the choice of reflections for refinement.
<i>R</i>-factors based on <i>F</i>^2^ are statistically about twice as large
as those based on <i>F</i>, and <i>R</i>- factors based on ALL data will be
even larger.
;
_reflns_number_total     3505
_reflns_number_gt     2804
_reflns_threshold_expression     I>2\s(I)
_refine_ls_structure_factor_coef     Fsqd
_refine_ls_matrix_type     full
_refine_ls_R_factor_all     0.0737
_refine_ls_R_factor_gt     0.0587
_refine_ls_wR_factor_gt     0.1537
_refine_ls_wR_factor_ref     0.1639
_refine_ls_goodness_of_fit_ref     0.997
_refine_ls_restrained_S_all     0.997
_refine_ls_number_reflns     3505
_refine_ls_number_parameters     250
_refine_ls_number_restraints     0
_refine_ls_hydrogen_treatment     mixed
_refine_ls_weighting_scheme     calc
_refine_ls_weighting_details
         'calc w=1/[\s^2^(Fo^2^)+(0.0842P)^2^+1.0545P] where P=(Fo^2^+2Fc^2^)/3'
_atom_sites_solution_hydrogens     geom
_atom_sites_solution_primary     direct
_atom_sites_solution_secondary     difmap
_refine_ls_shift/su_max     0.000
_refine_ls_shift/su_mean     0.000
_refine_diff_density_max     0.733
_refine_diff_density_min     -0.387
_refine_ls_extinction_method     none
_refine_ls_extinction_coef     ?
loop_
    _atom_type_symbol
    _atom_type_description
    _atom_type_scat_dispersion_real
    _atom_type_scat_dispersion_imag
    _atom_type_scat_source
    'C' 'C' 0.0033 0.0016
                         'International Tables Vol C Tables 4.2.6.8 and 6.1.1.4'
    'H' 'H' 0.0000 0.0000
                         'International Tables Vol C Tables 4.2.6.8 and 6.1.1.4'
    'N' 'N' 0.0061 0.0033
                         'International Tables Vol C Tables 4.2.6.8 and 6.1.1.4'
    'O' 'O' 0.0106 0.0060
                         'International Tables Vol C Tables 4.2.6.8 and 6.1.1.4'
_computing_data_collection     'APEX2 (Bruker, 2009)'
_computing_cell_refinement     'SAINT (Bruker, 2009)'
_computing_data_reduction     'SAINT (Bruker, 2009)'
_computing_structure_solution     'SHELXTL (Sheldrick, 2008)'
_computing_structure_refinement     'SHELXTL (Sheldrick, 2008)'
_computing_molecular_graphics     'SHELXTL (Sheldrick, 2008)'
_computing_publication_material
                             'SHELXTL (Sheldrick, 2008) and PLATON (Spek, 2009)'
loop_
    _atom_site_type_symbol
    _atom_site_label
    _atom_site_fract_x
    _atom_site_fract_y
    _atom_site_fract_z
    _atom_site_U_iso_or_equiv
    _atom_site_adp_type
    _atom_site_calc_flag
    _atom_site_refinement_flags
    _atom_site_occupancy
    _atom_site_symmetry_multiplicity
    _atom_site_disorder_assembly
    _atom_site_disorder_group
    O O2 0.2462(2) 0.30314(16) 0.30490(16) 0.0186(4) Uani d . 1 1 . .
    O O1 0.3194(2) 0.36858(17) 0.10937(16) 0.0198(4) Uani d . 1 1 . .
    H H1O1 0.2499 0.3974 0.1312 0.030 Uiso calc R 1 1 . .
    N N2 0.5360(3) 0.3168(2) -0.0210(2) 0.0212(4) Uani d . 1 1 . .
    N N3 0.8203(3) 0.4820(2) 0.1277(2) 0.0199(4) Uani d . 1 1 . .
    C C22 0.0082(3) 0.1800(3) 0.3379(3) 0.0300(6) Uani d . 1 1 . .
    H H22A -0.0427 0.2463 0.3258 0.045 Uiso calc R 1 1 . .
    H H22B -0.0237 0.1461 0.3992 0.045 Uiso calc R 1 1 . .
    H H22C -0.0350 0.1037 0.2510 0.045 Uiso calc R 1 1 . .
    C C21 0.2056(3) 0.2487(2) 0.3970(2) 0.0207(5) Uani d . 1 1 . .
    H H21A 0.2514 0.3232 0.4869 0.025 Uiso calc R 1 1 . .
    H H21B 0.2584 0.1816 0.4059 0.025 Uiso calc R 1 1 . .
    C C17 0.4186(3) 0.3471(2) 0.3259(2) 0.0159(5) Uani d . 1 1 . .
    C C16 0.4501(3) 0.3791(2) 0.2227(2) 0.0156(5) Uani d . 1 1 . .
    C C15 0.6199(3) 0.4154(2) 0.2305(2) 0.0158(5) Uani d . 1 1 . .
    C C14 0.6409(3) 0.4416(2) 0.1107(2) 0.0177(5) Uani d . 1 1 . .
    H H14 0.6012 0.5163 0.1025 0.021 Uiso calc R 1 1 . .
    C C13 0.6001(3) 0.2101(2) -0.0438(2) 0.0196(5) Uani d . 1 1 . .
    C C8 0.7844(3) 0.2458(2) 0.0104(2) 0.0210(5) Uani d . 1 1 . .
    C C9 0.8501(3) 0.1412(3) -0.0197(3) 0.0235(5) Uani d . 1 1 . .
    H H9 0.9712 0.1637 0.0156 0.028 Uiso calc R 1 1 . .
    C C10 0.7343(3) 0.0051(2) -0.1018(3) 0.0264(6) Uani d . 1 1 . .
    H H10 0.7770 -0.0647 -0.1212 0.032 Uiso calc R 1 1 . .
    C C18 0.5574(3) 0.3556(2) 0.4365(2) 0.0181(5) Uani d . 1 1 . .
    H H18 0.5371 0.3364 0.5060 0.022 Uiso calc R 1 1 . .
    C C19 0.7260(3) 0.3924(2) 0.4435(2) 0.0193(5) Uani d . 1 1 . .
    H H19 0.8183 0.3978 0.5177 0.023 Uiso calc R 1 1 . .
    C C20 0.7578(3) 0.4213(2) 0.3406(2) 0.0184(5) Uani d . 1 1 . .
    H H20 0.8707 0.4444 0.3449 0.022 Uiso calc R 1 1 . .
    C C11 0.5555(3) -0.0273(3) -0.1549(3) 0.0276(6) Uani d . 1 1 . .
    H H11 0.4786 -0.1194 -0.2106 0.033 Uiso calc R 1 1 . .
    C C12 0.4880(3) 0.0721(2) -0.1280(2) 0.0243(5) Uani d . 1 1 . .
    H H12 0.3665 0.0474 -0.1661 0.029 Uiso calc R 1 1 . .
    C C7 0.8974(3) 0.3931(2) 0.0916(2) 0.0193(5) Uani d . 1 1 . .
    N N1 1.0679(3) 0.4543(2) 0.1332(2) 0.0214(4) Uani d . 1 1 . .
    C C6 1.1063(3) 0.5952(2) 0.2058(2) 0.0202(5) Uani d . 1 1 . .
    C C5 1.2674(3) 0.7073(3) 0.2714(2) 0.0228(5) Uani d . 1 1 . .
    H H5 1.3691 0.6958 0.2695 0.027 Uiso calc R 1 1 . .
    C C4 1.2708(3) 0.8375(3) 0.3399(3) 0.0312(6) Uani d . 1 1 . .
    H H4 1.3767 0.9147 0.3855 0.037 Uiso calc R 1 1 . .
    C C3 1.1143(4) 0.8535(3) 0.3410(3) 0.0303(6) Uani d . 1 1 . .
    H H3 1.1197 0.9411 0.3890 0.036 Uiso calc R 1 1 . .
    C C2 0.9543(3) 0.7420(3) 0.2726(3) 0.0257(5) Uani d . 1 1 . .
    H H2 0.8510 0.7523 0.2717 0.031 Uiso calc R 1 1 . .
    C C1 0.9549(3) 0.6149(2) 0.2056(2) 0.0222(5) Uani d . 1 1 . .
    H H1N2 0.409(4) 0.280(3) -0.035(3) 0.043(9) Uiso d . 1 1 . .
loop_
    _atom_site_aniso_label
    _atom_site_aniso_U_11
    _atom_site_aniso_U_22
    _atom_site_aniso_U_33
    _atom_site_aniso_U_12
    _atom_site_aniso_U_13
    _atom_site_aniso_U_23
    O2 0.0157(8) 0.0213(8) 0.0235(8) 0.0083(6) 0.0111(7) 0.0116(7)
    O1 0.0160(8) 0.0301(9) 0.0206(8) 0.0148(7) 0.0098(7) 0.0129(7)
    N2 0.0169(10) 0.0223(10) 0.0212(10) 0.0076(8) 0.0073(8) 0.0062(8)
    N3 0.0174(10) 0.0228(10) 0.0222(10) 0.0087(8) 0.0097(8) 0.0110(8)
    C22 0.0255(13) 0.0367(15) 0.0420(15) 0.0142(11) 0.0213(12) 0.0250(12)
    C21 0.0246(12) 0.0199(11) 0.0237(12) 0.0095(9) 0.0141(10) 0.0117(9)
    C17 0.0167(11) 0.0114(10) 0.0186(11) 0.0066(8) 0.0074(9) 0.0040(8)
    C16 0.0178(11) 0.0137(10) 0.0162(11) 0.0091(8) 0.0067(9) 0.0056(8)
    C15 0.0173(11) 0.0134(10) 0.0181(11) 0.0076(8) 0.0079(9) 0.0065(8)
    C14 0.0164(11) 0.0216(11) 0.0226(11) 0.0121(9) 0.0107(9) 0.0122(9)
    C13 0.0242(12) 0.0247(12) 0.0168(11) 0.0144(10) 0.0113(10) 0.0106(9)
    C8 0.0279(13) 0.0161(11) 0.0140(10) 0.0047(9) 0.0066(10) 0.0061(9)
    C9 0.0192(12) 0.0267(12) 0.0294(13) 0.0120(10) 0.0109(10) 0.0147(10)
    C10 0.0370(15) 0.0177(12) 0.0274(13) 0.0126(10) 0.0168(11) 0.0081(10)
    C18 0.0211(11) 0.0158(10) 0.0169(11) 0.0057(9) 0.0081(9) 0.0072(9)
    C19 0.0161(11) 0.0187(11) 0.0167(11) 0.0052(9) 0.0014(9) 0.0066(9)
    C20 0.0134(11) 0.0182(11) 0.0211(11) 0.0061(9) 0.0059(9) 0.0066(9)
    C11 0.0325(14) 0.0195(12) 0.0263(13) 0.0055(10) 0.0127(11) 0.0073(10)
    C12 0.0203(12) 0.0244(12) 0.0220(12) 0.0026(10) 0.0094(10) 0.0063(10)
    C7 0.0198(11) 0.0271(12) 0.0178(11) 0.0139(10) 0.0095(9) 0.0125(10)
    N1 0.0182(10) 0.0255(10) 0.0226(10) 0.0091(8) 0.0087(8) 0.0125(8)
    C6 0.0217(12) 0.0210(11) 0.0152(11) 0.0044(9) 0.0048(9) 0.0107(9)
    C5 0.0185(12) 0.0310(13) 0.0195(11) 0.0085(10) 0.0064(9) 0.0142(10)
    C4 0.0291(14) 0.0238(13) 0.0233(12) -0.0064(10) 0.0030(11) 0.0107(10)
    C3 0.0426(16) 0.0178(12) 0.0272(13) 0.0100(11) 0.0131(12) 0.0085(10)
    C2 0.0251(13) 0.0269(13) 0.0275(13) 0.0097(10) 0.0119(11) 0.0138(11)
    C1 0.0215(12) 0.0228(12) 0.0202(11) 0.0040(9) 0.0068(10) 0.0126(10)
_geom_special_details
;
All e.s.d.'s (except the e.s.d. in the dihedral angle between two l.s. planes)
are estimated using the full covariance matrix. The cell e.s.d.'s are taken
into account individually in the estimation of e.s.d.'s in distances, angles
and torsion angles; correlations between e.s.d.'s in cell parameters are only
used when they are defined by crystal symmetry. An approximate (isotropic)
treatment of cell e.s.d.'s is used for estimating e.s.d.'s involving l.s.
planes.
;
loop_
    _geom_bond_atom_site_label_1
    _geom_bond_atom_site_label_2
    _geom_bond_site_symmetry_2
    _geom_bond_distance
    _geom_bond_publ_flag
    O2 C17 . 1.367(3) ?
    O2 C21 . 1.438(3) ?
    O1 C16 . 1.362(3) ?
    O1 H1O1 . 0.8200 ?
    N2 C13 . 1.407(3) ?
    N2 C14 . 1.483(3) ?
    N2 H1N2 . 1.02(3) ?
    N3 C7 . 1.354(3) ?
    N3 C1 . 1.401(3) ?
    N3 C14 . 1.439(3) ?
    C22 C21 . 1.503(3) ?
    C22 H22A . 0.9600 ?
    C22 H22B . 0.9600 ?
    C22 H22C . 0.9600 ?
    C21 H21A . 0.9700 ?
    C21 H21B . 0.9700 ?
    C17 C18 . 1.389(3) ?
    C17 C16 . 1.402(3) ?
    C16 C15 . 1.394(3) ?
    C15 C20 . 1.394(3) ?
    C15 C14 . 1.524(3) ?
    C14 H14 . 0.9800 ?
    C13 C12 . 1.390(3) ?
    C13 C8 . 1.414(3) ?
    C8 C9 . 1.404(3) ?
    C8 C7 . 1.461(3) ?
    C9 C10 . 1.379(3) ?
    C9 H9 . 0.9300 ?
    C10 C11 . 1.375(4) ?
    C10 H10 . 0.9300 ?
    C18 C19 . 1.386(3) ?
    C18 H18 . 0.9300 ?
    C19 C20 . 1.386(3) ?
    C19 H19 . 0.9300 ?
    C20 H20 . 0.9300 ?
    C11 C12 . 1.364(4) ?
    C11 H11 . 0.9300 ?
    C12 H12 . 0.9300 ?
    C7 N1 . 1.312(3) ?
    N1 C6 . 1.403(3) ?
    C6 C1 . 1.385(3) ?
    C6 C5 . 1.389(3) ?
    C5 C4 . 1.391(4) ?
    C5 H5 . 0.9300 ?
    C4 C3 . 1.419(4) ?
    C4 H4 . 0.9300 ?
    C3 C2 . 1.378(4) ?
    C3 H3 . 0.9300 ?
    C2 C1 . 1.373(4) ?
    C2 H2 . 0.9300 ?
loop_
    _geom_angle_atom_site_label_1
    _geom_angle_atom_site_label_2
    _geom_angle_atom_site_label_3
    _geom_angle_site_symmetry_1
    _geom_angle_site_symmetry_3
    _geom_angle
    _geom_angle_publ_flag
    C17 O2 C21 . . 116.69(17) ?
    C16 O1 H1O1 . . 109.5 ?
    C13 N2 C14 . . 117.46(18) ?
    C13 N2 H1N2 . . 111.6(18) ?
    C14 N2 H1N2 . . 109.0(18) ?
    C7 N3 C1 . . 106.87(19) ?
    C7 N3 C14 . . 125.18(19) ?
    C1 N3 C14 . . 126.96(19) ?
    C21 C22 H22A . . 109.5 ?
    C21 C22 H22B . . 109.5 ?
    H22A C22 H22B . . 109.5 ?
    C21 C22 H22C . . 109.5 ?
    H22A C22 H22C . . 109.5 ?
    H22B C22 H22C . . 109.5 ?
    O2 C21 C22 . . 107.31(19) ?
    O2 C21 H21A . . 110.3 ?
    C22 C21 H21A . . 110.3 ?
    O2 C21 H21B . . 110.3 ?
    C22 C21 H21B . . 110.3 ?
    H21A C21 H21B . . 108.5 ?
    O2 C17 C18 . . 124.7(2) ?
    O2 C17 C16 . . 115.40(19) ?
    C18 C17 C16 . . 119.8(2) ?
    O1 C16 C15 . . 117.52(19) ?
    O1 C16 C17 . . 122.89(19) ?
    C15 C16 C17 . . 119.5(2) ?
    C20 C15 C16 . . 120.3(2) ?
    C20 C15 C14 . . 123.6(2) ?
    C16 C15 C14 . . 116.07(19) ?
    N3 C14 N2 . . 105.89(17) ?
    N3 C14 C15 . . 112.84(18) ?
    N2 C14 C15 . . 112.62(18) ?
    N3 C14 H14 . . 108.4 ?
    N2 C14 H14 . . 108.4 ?
    C15 C14 H14 . . 108.4 ?
    C12 C13 N2 . . 121.8(2) ?
    C12 C13 C8 . . 118.9(2) ?
    N2 C13 C8 . . 119.0(2) ?
    C9 C8 C13 . . 119.6(2) ?
    C9 C8 C7 . . 123.3(2) ?
    C13 C8 C7 . . 117.1(2) ?
    C10 C9 C8 . . 119.7(2) ?
    C10 C9 H9 . . 120.2 ?
    C8 C9 H9 . . 120.2 ?
    C11 C10 C9 . . 119.9(2) ?
    C11 C10 H10 . . 120.0 ?
    C9 C10 H10 . . 120.0 ?
    C19 C18 C17 . . 120.2(2) ?
    C19 C18 H18 . . 119.9 ?
    C17 C18 H18 . . 119.9 ?
    C20 C19 C18 . . 120.4(2) ?
    C20 C19 H19 . . 119.8 ?
    C18 C19 H19 . . 119.8 ?
    C19 C20 C15 . . 119.7(2) ?
    C19 C20 H20 . . 120.1 ?
    C15 C20 H20 . . 120.1 ?
    C12 C11 C10 . . 121.7(2) ?
    C12 C11 H11 . . 119.2 ?
    C10 C11 H11 . . 119.2 ?
    C11 C12 C13 . . 120.2(2) ?
    C11 C12 H12 . . 119.9 ?
    C13 C12 H12 . . 119.9 ?
    N1 C7 N3 . . 113.7(2) ?
    N1 C7 C8 . . 128.5(2) ?
    N3 C7 C8 . . 117.8(2) ?
    C7 N1 C6 . . 104.17(19) ?
    C1 C6 C5 . . 120.5(2) ?
    C1 C6 N1 . . 110.7(2) ?
    C5 C6 N1 . . 128.8(2) ?
    C6 C5 C4 . . 117.4(2) ?
    C6 C5 H5 . . 121.3 ?
    C4 C5 H5 . . 121.3 ?
    C5 C4 C3 . . 120.6(2) ?
    C5 C4 H4 . . 119.7 ?
    C3 C4 H4 . . 119.7 ?
    C2 C3 C4 . . 121.4(2) ?
    C2 C3 H3 . . 119.3 ?
    C4 C3 H3 . . 119.3 ?
    C1 C2 C3 . . 116.7(2) ?
    C1 C2 H2 . . 121.7 ?
    C3 C2 H2 . . 121.7 ?
    C2 C1 C6 . . 123.3(2) ?
    C2 C1 N3 . . 132.2(2) ?
    C6 C1 N3 . . 104.5(2) ?
loop_
    _geom_torsion_atom_site_label_1
    _geom_torsion_atom_site_label_2
    _geom_torsion_atom_site_label_3
    _geom_torsion_atom_site_label_4
    _geom_torsion_site_symmetry_1
    _geom_torsion_site_symmetry_2
    _geom_torsion_site_symmetry_3
    _geom_torsion_site_symmetry_4
    _geom_torsion
    _geom_torsion_publ_flag
    C17 O2 C21 C22 . . . . -168.25(19) ?
    C21 O2 C17 C18 . . . . -6.7(3) ?
    C21 O2 C17 C16 . . . . 170.40(18) ?
    O2 C17 C16 O1 . . . . 0.5(3) ?
    C18 C17 C16 O1 . . . . 177.77(19) ?
    O2 C17 C16 C15 . . . . -175.55(18) ?
    C18 C17 C16 C15 . . . . 1.7(3) ?
    O1 C16 C15 C20 . . . . -176.86(19) ?
    C17 C16 C15 C20 . . . . -0.6(3) ?
    O1 C16 C15 C14 . . . . 0.8(3) ?
    C17 C16 C15 C14 . . . . 177.08(18) ?
    C7 N3 C14 N2 . . . . -37.3(3) ?
    C1 N3 C14 N2 . . . . 155.6(2) ?
    C7 N3 C14 C15 . . . . 86.4(3) ?
    C1 N3 C14 C15 . . . . -80.8(3) ?
    C13 N2 C14 N3 . . . . 48.0(3) ?
    C13 N2 C14 C15 . . . . -75.8(2) ?
    C20 C15 C14 N3 . . . . -3.9(3) ?
    C16 C15 C14 N3 . . . . 178.50(18) ?
    C20 C15 C14 N2 . . . . 115.9(2) ?
    C16 C15 C14 N2 . . . . -61.7(2) ?
    C14 N2 C13 C12 . . . . 152.2(2) ?
    C14 N2 C13 C8 . . . . -33.6(3) ?
    C12 C13 C8 C9 . . . . -1.2(3) ?
    N2 C13 C8 C9 . . . . -175.5(2) ?
    C12 C13 C8 C7 . . . . 176.4(2) ?
    N2 C13 C8 C7 . . . . 2.0(3) ?
    C13 C8 C9 C10 . . . . 0.1(4) ?
    C7 C8 C9 C10 . . . . -177.3(2) ?
    C8 C9 C10 C11 . . . . 0.7(4) ?
    O2 C17 C18 C19 . . . . 175.5(2) ?
    C16 C17 C18 C19 . . . . -1.5(3) ?
    C17 C18 C19 C20 . . . . 0.1(3) ?
    C18 C19 C20 C15 . . . . 1.1(3) ?
    C16 C15 C20 C19 . . . . -0.8(3) ?
    C14 C15 C20 C19 . . . . -178.3(2) ?
    C9 C10 C11 C12 . . . . -0.4(4) ?
    C10 C11 C12 C13 . . . . -0.7(4) ?
    N2 C13 C12 C11 . . . . 175.7(2) ?
    C8 C13 C12 C11 . . . . 1.5(4) ?
    C1 N3 C7 N1 . . . . -2.4(3) ?
    C14 N3 C7 N1 . . . . -171.7(2) ?
    C1 N3 C7 C8 . . . . 179.14(19) ?
    C14 N3 C7 C8 . . . . 9.9(3) ?
    C9 C8 C7 N1 . . . . 9.6(4) ?
    C13 C8 C7 N1 . . . . -167.8(2) ?
    C9 C8 C7 N3 . . . . -172.1(2) ?
    C13 C8 C7 N3 . . . . 10.4(3) ?
    N3 C7 N1 C6 . . . . 1.5(3) ?
    C8 C7 N1 C6 . . . . 179.8(2) ?
    C7 N1 C6 C1 . . . . 0.0(3) ?
    C7 N1 C6 C5 . . . . -179.5(2) ?
    C1 C6 C5 C4 . . . . 2.3(3) ?
    N1 C6 C5 C4 . . . . -178.3(2) ?
    C6 C5 C4 C3 . . . . -0.5(4) ?
    C5 C4 C3 C2 . . . . -1.2(4) ?
    C4 C3 C2 C1 . . . . 1.1(4) ?
    C3 C2 C1 C6 . . . . 0.8(4) ?
    C3 C2 C1 N3 . . . . 179.8(2) ?
    C5 C6 C1 C2 . . . . -2.5(4) ?
    N1 C6 C1 C2 . . . . 177.9(2) ?
    C5 C6 C1 N3 . . . . 178.2(2) ?
    N1 C6 C1 N3 . . . . -1.4(2) ?
    C7 N3 C1 C2 . . . . -177.0(3) ?
    C14 N3 C1 C2 . . . . -8.0(4) ?
    C7 N3 C1 C6 . . . . 2.2(2) ?
    C14 N3 C1 C6 . . . . 171.2(2) ?
loop_
    _geom_hbond_atom_site_label_D
    _geom_hbond_atom_site_label_H
    _geom_hbond_atom_site_label_A
    _geom_hbond_site_symmetry_A
    _geom_hbond_distance_DH
    _geom_hbond_distance_HA
    _geom_hbond_distance_DA
    _geom_hbond_angle_DHA
    _geom_hbond_publ_flag
    O1 H1O1 N1 1_455 0.82 1.85 2.646(3) 165 yes
    N2 H1N2 O1 . 1.01(4) 2.12(3) 2.811(3) 124(2) yes
data_global
_journal_date_recd_electronic     2011-08-16
_journal_date_accepted     2011-08-24
_journal_name_full     'Acta Crystallographica, Section E'
_journal_year     2011
_journal_volume     67
_journal_issue      9
_journal_page_first     o2519
_journal_page_last     o2519
_journal_paper_category     QO
_journal_coeditor_code     HB6367
_publ_contact_author_name     'Siang Guan Teoh'
_publ_contact_author_address
;
School of Chemical Sciences, Universiti Sains Malaysia, Minden, Penang,
Malaysia,
;
_publ_contact_author_email     'sgteoh@usm.my'
_publ_contact_author_fax     ?
_publ_contact_author_phone     ?
_publ_section_title
;
2-(5,6-Dihydrobenzimidazo[1,2-<i>c</i>]quinazolin-6-yl)-6-ethoxyphenol
;
loop_
    _publ_author_name
    _publ_author_footnote
    _publ_author_address
    'Eltayeb, Naser Eltaher' .
;
School of Chemical Sciences, Universiti Sains Malaysia, Minden, Penang,
Malaysia
and
Department of Chemistry, International University of Africa, Sudan
;
    'Teoh, Siang Guan' .
;
School of Chemical Sciences, Universiti Sains Malaysia, Minden, Penang,
Malaysia
;
    'Lo, Kong Mun' .
;
Chemistry Department, Faculty of Science,
University of Malaya, Malaysia
;
