# Supplementary material for: 2-(5,6-Dihydro­benzimidazo[1,2-c]quinazolin-6-yl)-6-eth­oxy­phenol
Source: Acta Crystallogr Sect E Struct Rep Online. 2011 Aug 31;67(Pt 9):o2519. doi: 10.1107/S1600536811034714 (PMC3200659; doi:10.1107/S1600536811034714)
Supplement: Supplementary file 2 [file e-67-o2519-Isup2.hkl]

# 
# h,k,l, Fc-squared, Fo-squared, sigma(Fo-squared) and status flag 
# 
data_I
_shelx_title ' fat3 in P-1' 
_shelx_refln_list_code          4 
_shelx_F_calc_maximum      141.94 
_exptl_crystal_F_000       376.00 
_reflns_d_resolution_high  0.8107 
 
loop_ 
 _symmetry_equiv_pos_as_xyz 
 'x, y, z' 
 '-x, -y, -z' 
 
_cell_length_a     8.6935 
_cell_length_b    10.9167 
_cell_length_c    11.3401 
_cell_angle_alpha 107.193 
_cell_angle_beta  108.923 
_cell_angle_gamma 104.723 
 
_shelx_F_squared_multiplier     1.000 
 
loop_ 
 _refln_index_h 
 _refln_index_k 
 _refln_index_l 
 _refln_F_squared_calc 
 _refln_F_squared_meas 
 _refln_F_squared_sigma 
 _refln_observed_status 
   1   0   0      115.76       85.20      1.91 o 
   2   0   0       39.75       63.29      1.96 o 
   3   0   0       55.90       56.57      2.34 o 
   4   0   0      414.05      538.47      7.65 o 
   5   0   0        0.59       -0.15      1.50 o 
   6   0   0      335.46      337.70      6.70 o 
   7   0   0        8.26        9.59      3.54 o 
   8   0   0        8.64       10.63      3.96 o 
   9   0   0        0.02        5.00      3.96 o 
  -9   1   0       30.34       33.14      5.21 o 
  -8   1   0       41.51       44.81      5.42 o 
  -7   1   0      428.60      408.89     11.25 o 
  -6   1   0      537.53      516.03      8.25 o 
  -5   1   0       56.70       45.94      2.60 o 
  -4   1   0      537.01      495.19      9.29 o 
  -3   1   0      380.27      415.82      4.27 o 
  -2   1   0       76.36       79.14      1.57 o 
  -1   1   0     1216.26     1228.09     11.82 o 
   0   1   0     5599.29     5462.31     63.56 o 
   1   1   0      612.72      662.13     10.73 o 
   2   1   0      118.44      114.54      2.58 o 
   3   1   0        4.11        6.54      1.16 o 
   4   1   0        4.12        3.96      1.62 o 
   5   1   0       52.39       61.46      3.31 o 
   6   1   0       11.10       12.78      2.34 o 
   7   1   0       30.60       41.68      4.79 o 
   8   1   0       25.16       33.55      5.00 o 
   9   1   0        4.07        8.54      4.17 o 
  -9   2   0        3.21        1.67      3.75 o 
  -8   2   0      117.95       98.78      6.67 o 
  -7   2   0      171.73      189.65      7.92 o 
  -6   2   0        5.20        6.43      2.19 o 
  -5   2   0      150.55      190.89      3.52 o 
  -4   2   0     1168.35     1173.72      9.87 o 
  -3   2   0       38.39       43.82      1.80 o 
  -2   2   0        0.00       -0.13      0.92 o 
  -1   2   0      178.83      235.16      2.44 o 
   1   2   0        0.05        2.75      1.34 o 
   2   2   0      168.75      187.48      2.73 o 
   3   2   0        5.11        7.70      1.39 o 
   4   2   0       42.64       72.22      2.59 o 
   5   2   0       72.57       68.50      3.76 o 
   6   2   0       48.78       55.36      5.42 o 
   7   2   0        2.39        1.46      3.13 o 
   8   2   0       47.27       48.98      5.63 o 
 -10   3   0       26.40       48.14      6.46 o 
  -9   3   0        1.77        5.21      4.17 o 
  -8   3   0       24.91       24.38      4.58 o 
  -7   3   0      448.79      446.20     11.67 o 
  -6   3   0      451.89      450.25      6.09 o 
  -5   3   0        7.13        9.75      1.25 o 
  -4   3   0      506.55      575.87      7.28 o 
  -3   3   0       21.83       27.27      2.05 o 
  -2   3   0      663.91      690.82      6.15 o 
  -1   3   0     8557.72     8165.91     73.91 o 
   0   3   0      929.22     1014.52     13.75 o 
   1   3   0      506.89      438.54      4.19 o 
   2   3   0      427.21      400.85      4.32 o 
   3   3   0       32.36       35.55      1.68 o 
   4   3   0      299.23      314.90      4.10 o 
   5   3   0      250.50      203.33      3.70 o 
   6   3   0       65.64       59.67      2.95 o 
   7   3   0       57.10       67.46      4.90 o 
   8   3   0       18.44       23.44      3.05 o 
 -10   4   0       10.50       25.63      5.63 o 
  -9   4   0       16.96       10.00      4.38 o 
  -8   4   0        3.09        5.63      3.75 o 
  -7   4   0      910.47      811.74     16.46 o 
  -6   4   0       19.58       32.34      2.14 o 
  -5   4   0      249.24      234.92      4.38 o 
  -4   4   0       37.25       43.53      2.70 o 
  -3   4   0      141.57      133.17      3.29 o 
  -2   4   0      903.43      928.40      8.02 o 
  -1   4   0     2868.25     2795.66     19.49 o 
   1   4   0      739.70      808.32      8.53 o 
   2   4   0       76.50       81.01      2.16 o 
   3   4   0        1.90        0.90      1.08 o 
   4   4   0      171.29      153.41      3.41 o 
   5   4   0      322.90      270.46      4.31 o 
   6   4   0        0.25        1.15      1.65 o 
   7   4   0        4.76        2.08      2.92 o 
 -10   5   0        0.01       -1.25      4.38 o 
  -9   5   0       52.53       70.44      6.88 o 
  -8   5   0        3.17        7.50      3.75 o 
  -7   5   0      108.58       95.03      6.46 o 
  -6   5   0      401.22      422.19      8.13 o 
  -5   5   0      110.57       91.51      3.91 o 
  -4   5   0      159.07      188.57      4.39 o 
  -3   5   0     1556.97     1583.66     22.99 o 
  -2   5   0      824.56      846.71      6.40 o 
  -1   5   0        1.59       13.78      1.47 o 
   0   5   0      596.43      666.90     11.25 o 
   1   5   0       42.24       60.99      2.64 o 
   2   5   0      193.60      194.34      3.19 o 
   3   5   0       25.96       35.31      1.95 o 
   4   5   0       38.29       40.98      2.49 o 
   5   5   0       62.11       56.44      3.07 o 
   6   5   0        1.48        2.65      2.24 o 
   7   5   0        0.00        1.46      3.13 o 
 -10   6   0        3.10        7.09      4.79 o 
  -9   6   0       49.25       48.35      6.04 o 
  -8   6   0       46.16       53.35      5.84 o 
  -7   6   0     1764.22     1737.68     27.72 o 
  -6   6   0       21.07       23.69      2.79 o 
  -5   6   0       89.71       84.22      3.19 o 
  -4   6   0        0.04        5.12      1.55 o 
  -3   6   0        2.55        4.43      1.23 o 
  -2   6   0       56.22       39.41      1.43 o 
  -1   6   0        3.84        6.64      1.98 o 
   0   6   0        1.58        0.13      0.88 o 
   1   6   0      227.93      222.63      4.64 o 
   2   6   0       68.35       77.81      6.77 o 
   3   6   0       25.52       24.90      6.56 o 
   4   6   0       54.52       56.17      4.69 o 
   5   6   0        7.34        4.65      3.16 o 
   6   6   0       17.87       37.73      2.97 o 
  -9   7   0       42.12       43.35      5.84 o 
  -8   7   0      322.89      323.03     10.63 o 
  -7   7   0      543.47      567.07     13.13 o 
  -6   7   0      144.93      163.68      4.94 o 
  -5   7   0       14.84       23.97      2.10 o 
  -4   7   0       58.55       61.85      2.54 o 
  -3   7   0       17.94       16.21      1.41 o 
  -2   7   0      172.22      166.88      5.42 o 
  -1   7   0      397.51      364.66      6.18 o 
   1   7   0      124.85       93.59      3.61 o 
   2   7   0      330.06      328.45      6.34 o 
   3   7   0       12.33       14.82      2.28 o 
   4   7   0        0.03       -0.18      1.84 o 
   5   7   0       28.72       37.13      3.58 o 
  -9   8   0       16.57       21.47      5.00 o 
  -8   8   0      340.13      338.43      7.66 o 
  -7   8   0      455.65      444.55      8.18 o 
  -6   8   0      110.72      106.03      4.41 o 
  -5   8   0        2.79        6.95      2.29 o 
  -4   8   0      350.15      332.17     11.88 o 
  -3   8   0       23.81       21.88      3.33 o 
  -2   8   0      166.92      159.86      4.56 o 
  -1   8   0       14.01       17.65      2.81 o 
   1   8   0      355.55      379.31      7.00 o 
   2   8   0        1.76        1.89      3.33 o 
   3   8   0       33.34       39.73      3.23 o 
   4   8   0       37.59       53.09      3.82 o 
  -9   9   0       30.12       24.01      3.68 o 
  -8   9   0        9.91        5.44      2.79 o 
  -7   9   0       25.73       27.27      3.17 o 
  -6   9   0        0.97        6.18      2.34 o 
  -5   9   0      211.70      194.23      7.92 o 
  -4   9   0        0.00        0.83      2.92 o 
  -3   9   0      190.05      165.89      7.09 o 
  -2   9   0      149.66      156.67      4.86 o 
  -1   9   0       27.63       26.48      2.72 o 
   1   9   0      152.00      156.17      4.94 o 
   2   9   0      104.33       96.48      4.79 o 
   3   9   0       64.16       50.89      4.38 o 
  -8  10   0      244.58      270.99      7.20 o 
  -7  10   0        1.18        2.50      3.54 o 
  -6  10   0      109.87      108.79      6.88 o 
  -5  10   0       53.13       51.27      5.21 o 
  -4  10   0       15.39       20.63      3.96 o 
  -3  10   0       22.35       12.30      3.54 o 
  -2  10   0        1.57        5.33      2.71 o 
  -1  10   0       37.35       40.61      3.39 o 
   0  10   0        2.43       -0.36      0.99 o 
   1  10   0       16.59       15.08      2.81 o 
   2  10   0       43.47       60.55      4.20 o 
  -8  11   0      272.01      274.26     11.05 o 
  -7  11   0       10.32       -3.13      3.75 o 
  -6  11   0        4.60       -0.42      3.54 o 
  -5  11   0        4.12       -4.17      3.13 o 
  -4  11   0       32.57       28.76      4.79 o 
  -3  11   0      106.01      102.95      7.09 o 
  -2  11   0        0.76       -5.44      4.69 o 
  -1  11   0        0.03        0.78      2.28 o 
   0  11   0        3.34        1.32      2.71 o 
   1  11   0       11.98        2.10      3.44 o 
  -7  12   0       10.61       17.71      4.58 o 
  -6  12   0       39.89       40.22      5.63 o 
  -5  12   0       10.86        2.50      3.75 o 
  -4  12   0       10.19        4.38      3.75 o 
  -3  12   0       13.00        8.75      3.75 o 
  -2  12   0        2.64        4.56      4.38 o 
  -1  12   0       57.38       74.16      4.63 o 
   3 -13   1        1.72        0.42      3.75 o 
   4 -13   1        9.42        1.46      3.96 o 
   0 -12   1        7.74        6.40      2.72 o 
   1 -12   1       10.60        8.16      6.98 o 
   2 -12   1       16.03       32.30      5.00 o 
   3 -12   1       10.51       17.30      4.38 o 
   4 -12   1       46.60       43.56      5.63 o 
   5 -12   1        4.30        5.63      3.96 o 
   6 -12   1        5.99        4.58      3.75 o 
   7 -12   1       38.81       52.52      6.25 o 
  -2 -11   1       50.15       40.68      3.76 o 
  -1 -11   1        8.95       20.63      2.95 o 
   0 -11   1        0.63        0.73      2.21 o 
   1 -11   1        0.34       -0.11      1.46 o 
   2 -11   1        5.90        6.88      3.54 o 
   3 -11   1        0.23        4.58      3.33 o 
   4 -11   1       22.43       12.92      3.96 o 
   5 -11   1      202.12      188.19      8.54 o 
   6 -11   1        6.23        1.25      3.75 o 
   7 -11   1        0.59        4.79      3.96 o 
   8 -11   1       21.59       22.72      4.79 o 
  -3 -10   1        9.21       11.04      2.58 o 
  -2 -10   1        3.62       13.86      2.58 o 
  -1 -10   1        2.12        2.29      2.20 o 
   0 -10   1       47.61       49.85      3.86 o 
   2 -10   1      229.99      222.16      8.34 o 
   3 -10   1        3.38        7.71      3.54 o 
   4 -10   1        6.14       11.25      3.75 o 
   5 -10   1        5.32        2.92      3.33 o 
   6 -10   1       34.55       29.39      4.79 o 
   7 -10   1        4.34        4.76      2.49 o 
   8 -10   1       25.80       35.65      5.42 o 
  -4  -9   1        0.37        3.30      2.84 o 
  -3  -9   1       50.85       39.21      4.69 o 
  -2  -9   1      124.21      125.67      4.57 o 
  -1  -9   1       82.79       79.20      3.82 o 
   0  -9   1       65.04       62.78      3.53 o 
   2  -9   1      178.26      161.51      7.09 o 
   3  -9   1       39.64       52.52      4.58 o 
   4  -9   1       43.62       44.48      2.42 o 
   5  -9   1        1.89        4.73      1.95 o 
   6  -9   1      199.66      189.47      5.46 o 
   7  -9   1       11.26       14.06      2.94 o 
   8  -9   1      313.09      278.42      7.29 o 
   9  -9   1        4.94        2.76      3.17 o 
  -5  -8   1        7.59        3.94      2.00 o 
  -4  -8   1        2.34        4.03      1.87 o 
  -3  -8   1       37.39       38.76      3.09 o 
  -2  -8   1      188.04      208.54      5.23 o 
  -1  -8   1       20.25       16.05      2.28 o 
   0  -8   1       30.68       27.93      2.51 o 
   1  -8   1       22.36       26.47      3.33 o 
   2  -8   1       74.54       78.00      3.13 o 
   3  -8   1        8.31        9.06      1.49 o 
   4  -8   1       67.10       68.50      2.85 o 
   5  -8   1      329.63      326.99      7.17 o 
   6  -8   1      124.66      134.59      4.11 o 
   7  -8   1        1.21        4.85      2.85 o 
   8  -8   1      402.63      396.80     11.88 o 
   9  -8   1       23.43       27.93      5.63 o 
  -6  -7   1       89.15      106.42      5.62 o 
  -5  -7   1       80.24       69.09      3.51 o 
  -4  -7   1        1.40        0.69      1.67 o 
  -3  -7   1       47.66       51.17      3.23 o 
  -2  -7   1      343.44      322.81      6.04 o 
  -1  -7   1      340.87      303.51      5.67 o 
   0  -7   1       34.99       35.02      3.96 o 
   2  -7   1      280.78      278.22      4.81 o 
   3  -7   1      223.47      230.68      3.70 o 
   4  -7   1       35.72       39.89      2.26 o 
   5  -7   1        9.45       18.24      2.10 o 
   6  -7   1      121.91      115.89      4.95 o 
   7  -7   1        0.02        1.18      2.90 o 
   8  -7   1       89.17       85.65      6.67 o 
   9  -7   1       90.42      102.12      7.50 o 
  -6  -6   1       56.84       64.98      3.38 o 
  -5  -6   1       43.01       31.61      2.56 o 
  -4  -6   1      136.81      146.40      5.72 o 
  -3  -6   1        6.56        9.38      1.44 o 
  -2  -6   1       51.35       47.13      2.11 o 
  -1  -6   1       26.37       33.67      2.21 o 
   0  -6   1       10.44        2.19      1.25 o 
   1  -6   1      515.48      533.62      5.14 o 
   2  -6   1       29.58       17.02      1.28 o 
   3  -6   1      249.74      226.04      3.61 o 
   4  -6   1       94.95       92.98      3.59 o 
   5  -6   1      332.18      321.53      6.77 o 
   6  -6   1       24.51       31.57      3.45 o 
   7  -6   1     1343.78     1389.39     17.80 o 
   8  -6   1      205.67      163.81      8.13 o 
   9  -6   1        0.01        5.00      4.17 o 
  -7  -5   1        4.61        8.32      2.54 o 
  -6  -5   1      105.33       99.47      3.11 o 
  -5  -5   1       30.08       23.05      1.82 o 
  -4  -5   1      304.39      266.28      4.03 o 
  -3  -5   1       19.61       31.92      2.15 o 
  -2  -5   1      367.32      367.01      5.60 o 
  -1  -5   1      347.67      400.94      5.60 o 
   0  -5   1       46.26       69.49      2.58 o 
   1  -5   1       49.49       43.62      1.61 o 
   2  -5   1      140.92      162.39      2.78 o 
   3  -5   1       62.83       46.70      2.60 o 
   4  -5   1      127.29      149.43      4.09 o 
   5  -5   1      114.21      122.13      4.45 o 
   6  -5   1       82.31       80.40     16.99 o 
   7  -5   1      673.28      750.45     12.02 o 
   8  -5   1      105.74       93.57      6.88 o 
   9  -5   1      119.01       94.82      7.09 o 
  -8  -4   1       13.01       18.55      3.96 o 
  -7  -4   1       16.02       19.41      2.66 o 
  -6  -4   1      183.52      180.21      5.73 o 
  -5  -4   1      511.32      455.38      5.47 o 
  -4  -4   1      119.36      117.68      2.70 o 
  -3  -4   1      692.65      733.62      6.98 o 
  -2  -4   1       63.65       80.76      2.51 o 
  -1  -4   1      312.45      328.38      7.50 o 
   0  -4   1        4.65        4.27      1.15 o 
   1  -4   1      184.33      198.02      2.63 o 
   2  -4   1      342.93      345.58      4.90 o 
   3  -4   1      161.37      187.30      4.03 o 
   4  -4   1        2.79        5.49      1.89 o 
   5  -4   1      340.60      200.07      7.50 o 
   6  -4   1      508.37      534.05     15.94 o 
   7  -4   1      403.49      437.96      8.87 o 
   8  -4   1       11.64        9.17      4.17 o 
   9  -4   1       13.10       15.42      4.79 o 
  -8  -3   1        0.21        4.02      2.40 o 
  -7  -3   1        1.73        1.47      1.66 o 
  -6  -3   1       53.81       56.03      2.88 o 
  -5  -3   1      448.63      398.11      5.23 o 
  -4  -3   1        5.87        9.06      1.14 o 
  -3  -3   1      336.13      454.84      4.50 o 
  -2  -3   1       86.98       93.78      2.43 o 
  -1  -3   1      731.32      709.84     15.11 o 
   0  -3   1     1202.87     1209.26     10.98 o 
   1  -3   1      214.05      153.16      2.30 o 
   2  -3   1      451.21      459.94      5.93 o 
   3  -3   1      671.49      335.95      7.92 o 
   4  -3   1      331.20      367.74      6.35 o 
   5  -3   1       10.67       14.00      2.45 o 
   6  -3   1       22.77       27.24      7.40 o 
   7  -3   1       21.28       21.26      4.38 o 
   8  -3   1        1.59        5.84      3.96 o 
   9  -3   1        7.28        5.00      4.17 o 
  -8  -2   1       10.99       14.17      3.96 o 
  -7  -2   1       89.08       78.73      4.20 o 
  -6  -2   1       25.56       22.95      2.94 o 
  -5  -2   1       33.54       42.11      3.08 o 
  -4  -2   1      506.94      480.90      5.78 o 
  -3  -2   1      344.93      398.38      4.88 o 
  -2  -2   1      562.23      566.50      5.33 o 
  -1  -2   1      910.49      839.98      7.66 o 
   0  -2   1      672.05      756.67      5.66 o 
   1  -2   1     6346.01     6180.73     56.23 o 
   2  -2   1      131.35       60.44      3.33 o 
   3  -2   1       36.38       43.84      5.21 o 
   4  -2   1       38.12       33.27      2.81 o 
   5  -2   1        6.77        3.04      2.15 o 
   6  -2   1      136.22      148.46      5.31 o 
   7  -2   1      207.02      233.00      8.75 o 
   8  -2   1      105.34      100.24      6.88 o 
   9  -2   1        4.88       12.92      4.58 o 
  -9  -1   1      120.52      156.51      8.34 o 
  -8  -1   1       25.61       18.76      4.38 o 
  -7  -1   1        8.34        4.61      2.20 o 
  -6  -1   1       59.84       63.68      3.61 o 
  -5  -1   1      131.45      109.77      5.11 o 
  -4  -1   1        0.63        2.31      1.54 o 
  -3  -1   1      121.65      176.02     11.36 o 
  -2  -1   1       25.38       25.60      2.37 o 
  -1  -1   1       84.98       69.21      1.08 o 
   0  -1   1      309.96      266.61      5.91 o 
   1  -1   1     9314.60     9190.60    116.60 o 
   2  -1   1      856.40      746.57     13.96 o 
   3  -1   1      144.99      145.75      2.64 o 
   4  -1   1     2338.11     2298.26     19.65 o 
   5  -1   1      399.54      356.39      5.33 o 
   6  -1   1      512.95      470.37     11.46 o 
   7  -1   1      183.27      175.89      7.71 o 
   8  -1   1        2.59        5.84      3.75 o 
   9  -1   1        0.08        1.04      4.17 o 
  -9   0   1       38.55       42.51      5.63 o 
  -8   0   1       31.66       43.14      5.42 o 
  -7   0   1      284.09      267.83      6.34 o 
  -6   0   1       96.53      106.47      4.03 o 
  -5   0   1       99.01      133.72      5.52 o 
  -4   0   1      511.69      574.97      6.89 o 
  -3   0   1      573.13      533.38      6.08 o 
  -2   0   1      101.66       91.77      2.75 o 
   0   0   1     3115.21     2915.19     38.36 o 
   1   0   1     2930.51     2638.46     18.88 o 
   2   0   1      620.16      573.18     12.40 o 
   3   0   1        4.74        1.92      1.14 o 
   4   0   1      227.04      202.95      3.83 o 
   5   0   1      370.95      355.14      8.96 o 
   6   0   1      750.13      755.68     15.21 o 
   7   0   1        2.18        2.71      3.54 o 
   8   0   1        4.50        4.38      3.75 o 
  -9   1   1       64.54       47.72      5.84 o 
  -8   1   1      168.57      148.59      7.71 o 
  -7   1   1       74.73       64.19      3.65 o 
  -6   1   1       61.61       55.12      2.87 o 
  -5   1   1      200.97      199.55      4.90 o 
  -4   1   1      739.40      829.32      8.82 o 
  -3   1   1      718.87      838.96      8.43 o 
  -2   1   1      244.95      268.40      4.50 o 
  -1   1   1       52.63       62.22      1.12 o 
   0   1   1      730.16      721.59      4.73 o 
   1   1   1      180.41      221.58      2.71 o 
   2   1   1      108.07      110.04      2.37 o 
   3   1   1        2.67        3.75      1.17 o 
   4   1   1        4.57        7.63      1.84 o 
   5   1   1       52.91       62.36      3.46 o 
   6   1   1        5.72        7.09      3.33 o 
   7   1   1       58.58       50.23      5.21 o 
   8   1   1        3.11       11.46      4.17 o 
 -10   2   1       15.33       20.01      5.00 o 
  -9   2   1        7.69       10.00      4.17 o 
  -8   2   1       82.94       73.36      6.04 o 
  -7   2   1        2.52        3.57      1.82 o 
  -6   2   1      184.44      166.66      3.79 o 
  -5   2   1       11.75       15.98      2.15 o 
  -4   2   1       39.65       41.37      2.19 o 
  -3   2   1     1119.51     1122.06     10.66 o 
  -2   2   1       41.22       22.82      1.50 o 
  -1   2   1     6249.94     6167.04     50.47 o 
   0   2   1     7553.31     7553.65     62.04 o 
   1   2   1      288.14      253.99      4.03 o 
   2   2   1     1056.93      963.25      9.87 o 
   3   2   1      723.07      707.78      8.40 o 
   4   2   1       19.05       25.45      2.13 o 
   5   2   1       24.96       27.69      2.85 o 
   6   2   1       12.66       12.71      2.49 o 
   7   2   1        6.01       11.88      3.75 o 
   8   2   1       53.25       83.90      4.64 o 
 -10   3   1      105.26      100.24      7.29 o 
  -9   3   1       68.34       67.31      6.04 o 
  -8   3   1        6.81       10.21      3.96 o 
  -7   3   1        7.51        4.58      3.54 o 
  -6   3   1       57.63       42.50      2.44 o 
  -5   3   1       41.37       32.78      2.07 o 
  -4   3   1       15.75       12.18      1.43 o 
  -3   3   1     1006.19      963.14      8.82 o 
  -2   3   1      597.54      646.07      5.57 o 
  -1   3   1     4969.83     5038.42     41.34 o 
   0   3   1      862.76      821.87      8.55 o 
   1   3   1      975.85      920.16      8.71 o 
   2   3   1      584.20      537.94      6.53 o 
   3   3   1      122.35      113.30      2.76 o 
   4   3   1      693.64      675.47      7.34 o 
   5   3   1      798.42      776.01      9.04 o 
   6   3   1       59.54       62.72      3.14 o 
   7   3   1       18.37       24.29      3.54 o 
 -10   4   1       15.77       15.63      4.79 o 
  -9   4   1       49.20       38.97      5.42 o 
  -8   4   1       42.66       31.05      4.79 o 
  -7   4   1      107.10      105.45      6.46 o 
  -6   4   1       55.84       69.36      2.91 o 
  -5   4   1       82.49       77.35      2.81 o 
  -4   4   1       58.41       65.23      4.17 o 
  -3   4   1       87.05       73.00      2.58 o 
  -2   4   1      109.19      135.84      2.27 o 
  -1   4   1      142.14      144.44      5.73 o 
   0   4   1      708.22      768.81      8.55 o 
   1   4   1       46.99       60.93      1.67 o 
   2   4   1       60.23       53.74      3.59 o 
   3   4   1        5.56       10.52      1.55 o 
   4   4   1      103.30      106.68      3.12 o 
   5   4   1       99.42       91.54      2.98 o 
   6   4   1       79.36       92.19      5.52 o 
   7   4   1        0.00       -0.21      3.13 o 
 -10   5   1       17.76       16.88      5.00 o 
  -9   5   1       10.17       23.55      5.00 o 
  -8   5   1        0.76        4.58      3.75 o 
  -7   5   1      372.32      374.71     10.63 o 
  -6   5   1      467.50      484.45      8.51 o 
  -5   5   1       26.49       33.08      2.43 o 
  -4   5   1      195.09      170.67      3.97 o 
  -3   5   1     1808.18     1952.49     18.12 o 
  -2   5   1      401.71      413.00      5.57 o 
  -1   5   1     1029.67     1108.44     11.64 o 
   0   5   1        0.30        2.87      1.25 o 
   1   5   1      100.09       99.74      3.17 o 
   2   5   1        3.15        8.81      1.15 o 
   3   5   1       24.60       27.61      1.90 o 
   4   5   1        0.10        0.95      1.75 o 
   5   5   1        2.43        3.56      1.88 o 
   6   5   1       35.56       33.93      3.61 o 
 -10   6   1       40.62       71.48      7.09 o 
  -9   6   1       10.56        6.04      4.17 o 
  -8   6   1       17.96       23.97      4.58 o 
  -7   6   1        8.45       11.88      3.96 o 
  -6   6   1        8.78       12.61      2.00 o 
  -5   6   1      268.48      278.67      5.45 o 
  -4   6   1       60.83       74.41      3.05 o 
  -3   6   1       90.66       78.01      2.54 o 
  -2   6   1     1096.68     1047.63     11.57 o 
  -1   6   1     1571.01     1555.56     15.77 o 
   0   6   1       26.01       28.43      2.13 o 
   1   6   1      114.81      110.53      9.59 o 
   2   6   1       24.18       29.67      2.58 o 
   3   6   1        0.69       -0.27      1.98 o 
   4   6   1        4.08        7.80      2.13 o 
   5   6   1       33.96       28.19      2.93 o 
 -10   7   1       22.33       24.18      5.63 o 
  -9   7   1        1.35        2.71      4.17 o 
  -8   7   1       13.15       19.01      3.17 o 
  -7   7   1        2.88        3.44      3.86 o 
  -6   7   1       21.46       28.44      2.79 o 
  -5   7   1        9.11        8.35      2.20 o 
  -4   7   1       13.39       20.49      1.99 o 
  -3   7   1       69.03       72.26      2.72 o 
  -2   7   1      495.49      487.85      8.34 o 
  -1   7   1      110.81      122.21      3.90 o 
   0   7   1       58.13       53.25      3.08 o 
   2   7   1      536.31      522.43      8.47 o 
   3   7   1        0.55        0.51      1.90 o 
   4   7   1       18.93       19.13      2.79 o 
   5   7   1       20.73       31.58      3.37 o 
  -9   8   1        1.11       -0.14      7.29 o 
  -8   8   1       85.45       80.11      4.64 o 
  -7   8   1       34.22       39.68      4.90 o 
  -6   8   1       12.50       24.50      3.23 o 
  -5   8   1      152.82      160.51      4.50 o 
  -4   8   1      218.09      206.32      7.50 o 
  -3   8   1        2.94        1.80      3.75 o 
  -2   8   1      867.40      779.79     10.54 o 
  -1   8   1      537.09      505.97      8.11 o 
   0   8   1       72.20       80.50      3.76 o 
   1   8   1      107.31       63.56      4.38 o 
   2   8   1        3.61       10.65      2.50 o 
   3   8   1       15.20       21.42      2.95 o 
   4   8   1       42.35       50.73      3.98 o 
  -9   9   1      169.89      165.06     10.32 o 
  -8   9   1      390.81      406.68      8.96 o 
  -7   9   1        0.60       -0.37      2.28 o 
  -6   9   1       84.37       69.82      5.84 o 
  -5   9   1      121.01      107.75      6.25 o 
  -4   9   1      194.99      178.19      7.50 o 
  -3   9   1      948.99      826.56     25.74 o 
  -2   9   1      241.50      241.20      5.89 o 
  -1   9   1        7.10        8.56      2.21 o 
   0   9   1        7.70        6.13      2.50 o 
   1   9   1       90.81       72.53      5.84 o 
   2   9   1       19.34       19.13      2.94 o 
   3   9   1        3.34        3.98      2.40 o 
  -8  10   1       80.55       84.20      7.09 o 
  -7  10   1       26.83       14.17      4.17 o 
  -6  10   1        0.71        5.84      3.54 o 
  -5  10   1        2.37        0.63      3.13 o 
  -4  10   1       24.95       20.22      4.17 o 
  -3  10   1      208.68      195.99      5.74 o 
  -2  10   1      119.83      115.28      4.71 o 
  -1  10   1       35.18       36.95      3.39 o 
   0  10   1        0.07       -1.35      2.21 o 
   1  10   1       22.72       33.97      4.79 o 
   2  10   1        4.11        4.78      2.55 o 
  -8  11   1       28.29       28.76      5.42 o 
  -7  11   1        1.96        1.67      3.75 o 
  -6  11   1        2.51        8.13      3.96 o 
  -5  11   1       10.75        9.59      3.96 o 
  -4  11   1        0.00       -1.04      3.33 o 
  -3  11   1       55.69       67.65      4.27 o 
  -2  11   1      232.57      203.18      6.11 o 
  -1  11   1       43.52       48.15      3.90 o 
   0  11   1       11.40       25.52      4.17 o 
  -6  12   1       13.53       12.92      4.38 o 
  -5  12   1       15.69       18.55      4.38 o 
  -4  12   1        6.78        6.25      3.96 o 
  -3  12   1        4.12       18.34      4.38 o 
  -2  12   1        2.98        6.71      2.87 o 
   2 -13   2       12.59        5.42      3.75 o 
   3 -13   2        0.27        2.29      3.75 o 
   4 -13   2       50.30       66.69      6.88 o 
   5 -13   2        3.91        1.88      4.17 o 
  -1 -12   2       61.83       85.84      4.79 o 
   0 -12   2        0.31        0.42      2.36 o 
   1 -12   2        0.80        0.42      3.33 o 
   2 -12   2       14.76       15.21      4.17 o 
   3 -12   2        0.04        4.58      3.75 o 
   4 -12   2       66.08       61.27      6.25 o 
   5 -12   2       25.69       18.13      4.38 o 
   6 -12   2        0.89        1.88      3.96 o 
   7 -12   2        2.07        1.67      4.38 o 
  -2 -11   2        1.63        1.91      2.28 o 
  -1 -11   2        1.14        3.02      2.36 o 
   0 -11   2        8.55       13.38      2.71 o 
   1 -11   2      141.22      132.14      5.00 o 
   2 -11   2        0.00       -0.83      3.13 o 
   3 -11   2       78.81       63.36      5.63 o 
   4 -11   2       48.66       44.81      5.21 o 
   5 -11   2        8.51        7.09      3.96 o 
   6 -11   2        8.43        1.46      3.75 o 
   7 -11   2        2.58       -2.29      3.54 o 
  -3 -10   2       11.48       15.65      2.43 o 
  -2 -10   2       95.33       75.14      3.90 o 
  -1 -10   2        0.34        0.63      2.61 o 
   0 -10   2      108.17      114.91      4.41 o 
   1 -10   2      100.08      100.73      9.90 o 
   2 -10   2      613.85      556.44     12.92 o 
   3 -10   2      171.16      142.76      7.29 o 
   4 -10   2       38.57       41.26      4.79 o 
   5 -10   2       18.81       25.39      2.71 o 
   6 -10   2       37.95       41.34      3.00 o 
   7 -10   2       60.48       66.73      3.85 o 
   8 -10   2        0.00       -0.70      3.90 o 
  -4  -9   2       44.19       60.12      5.82 o 
  -3  -9   2       16.53       23.98      3.19 o 
  -2  -9   2      145.99      163.03      5.21 o 
  -1  -9   2      155.37      177.73      4.94 o 
   0  -9   2      700.74      720.74     14.17 o 
   1  -9   2      136.87      132.38      7.82 o 
   2  -9   2       45.81       39.81      4.17 o 
   3  -9   2       90.09       80.50      2.84 o 
   4  -9   2      109.51      119.24      4.02 o 
   5  -9   2      225.78      225.30      5.55 o 
   6  -9   2        1.77        5.05      2.15 o 
   7  -9   2        2.14        3.26      2.41 o 
   8  -9   2       13.23       14.15      5.84 o 
   9  -9   2        1.57        3.54      4.38 o 
  -5  -8   2        3.22        4.35      1.87 o 
  -4  -8   2       51.70       51.85      3.06 o 
  -3  -8   2      143.38      120.33      3.77 o 
  -2  -8   2      266.41      279.95      5.74 o 
  -1  -8   2       76.24       79.40      6.15 o 
   0  -8   2       56.26       61.79      3.29 o 
   1  -8   2      106.33      105.16      2.84 o 
   2  -8   2        7.50        6.44      1.36 o 
   3  -8   2       76.54       69.00      2.75 o 
   4  -8   2      224.85      271.30      4.69 o 
   5  -8   2        3.63        4.07      1.97 o 
   6  -8   2        0.94       -1.46      2.43 o 
   7  -8   2       12.34       19.85      3.55 o 
   8  -8   2       28.10       30.96      4.26 o 
   9  -8   2       39.50       31.47      5.84 o 
  -6  -7   2       18.65       19.88      2.43 o 
  -5  -7   2        0.22        0.66      1.67 o 
  -4  -7   2      121.01      111.71      3.61 o 
  -3  -7   2       17.11       20.40      2.03 o 
  -2  -7   2       17.46       14.75      1.92 o 
  -1  -7   2        5.64        6.55      1.88 o 
   0  -7   2       43.64       43.26      2.58 o 
   1  -7   2      178.64      214.07      3.27 o 
   2  -7   2        3.42        5.00      1.28 o 
   3  -7   2      284.81      295.72      4.50 o 
   4  -7   2      129.01      120.29      3.39 o 
   5  -7   2        8.36       11.26      2.75 o 
   6  -7   2       66.46       70.16      4.36 o 
   7  -7   2        0.00        1.76      3.00 o 
   8  -7   2       83.47       97.60     12.61 o 
   9  -7   2       34.14       54.81      6.67 o 
  -7  -6   2       29.26       19.80      5.21 o 
  -6  -6   2        1.84        5.61      1.81 o 
  -5  -6   2        0.57        0.95      1.26 o 
  -4  -6   2       47.95       55.68      2.33 o 
  -3  -6   2       77.85       82.31      2.81 o 
  -2  -6   2      109.71      101.71      3.75 o 
  -1  -6   2       59.63       53.30      3.33 o 
   0  -6   2        6.30       21.22      1.88 o 
   1  -6   2      105.70      111.23      3.45 o 
   2  -6   2      791.55      880.88      8.19 o 
   3  -6   2      287.09      244.05      4.75 o 
   4  -6   2        9.77       18.26      2.45 o 
   5  -6   2      275.38      256.31      6.05 o 
   6  -6   2       51.60       74.19      9.80 o 
   7  -6   2        4.06        3.27      2.72 o 
   8  -6   2        3.40       11.08      8.86 o 
   9  -6   2       74.53       71.27      7.09 o 
  -7  -5   2        0.08        0.13      1.73 o 
  -6  -5   2       41.84       49.32      2.40 o 
  -5  -5   2      162.53      167.11      3.82 o 
  -4  -5   2        7.07       14.50      1.46 o 
  -3  -5   2      118.14      114.92      3.12 o 
  -2  -5   2       39.00       41.66      2.28 o 
  -1  -5   2      741.80      722.07      8.03 o 
   0  -5   2       26.75       33.41      1.98 o 
   1  -5   2      451.46      474.54      4.91 o 
   2  -5   2        2.33        6.11      1.54 o 
   3  -5   2     1434.12     1463.48     15.76 o 
   4  -5   2        2.50        6.91      2.15 o 
   5  -5   2       45.67       47.40     10.21 o 
   6  -5   2      169.95      158.38      5.56 o 
   7  -5   2       50.53       52.28      4.36 o 
   8  -5   2        3.15        4.98      3.35 o 
   9  -5   2       33.22       32.93      5.84 o 
  -8  -4   2        0.70        2.29      3.75 o 
  -7  -4   2       46.05       48.81      3.04 o 
  -6  -4   2       44.76       63.13      4.42 o 
  -5  -4   2      712.92      669.51      6.67 o 
  -4  -4   2        2.73        4.29      1.16 o 
  -3  -4   2      736.41      715.05      7.22 o 
  -2  -4   2        4.52        3.36      1.07 o 
  -1  -4   2        3.20        6.68      1.67 o 
   0  -4   2      214.79      203.14      3.31 o 
   1  -4   2       93.31       74.41      1.93 o 
   2  -4   2        2.37        2.88      1.39 o 
   3  -4   2      471.56      439.49      6.65 o 
   4  -4   2        1.55        1.97      1.75 o 
   5  -4   2        1.91        8.29      2.55 o 
   6  -4   2        1.42        2.23      2.58 o 
   7  -4   2      191.24      216.24      7.09 o 
   8  -4   2       25.19       34.60      5.21 o 
   9  -4   2        4.96        1.88      4.17 o 
  -8  -3   2        8.88        7.09      3.75 o 
  -7  -3   2       74.40       88.65      3.37 o 
  -6  -3   2      144.75      145.15      3.79 o 
  -5  -3   2        6.36        5.10      1.41 o 
  -4  -3   2      114.24      135.60      3.03 o 
  -3  -3   2       26.47       26.70      1.37 o 
  -2  -3   2      124.16      126.15      4.36 o 
  -1  -3   2      377.96      382.59      6.67 o 
   0  -3   2      305.54      257.85      3.54 o 
   1  -3   2      407.10      336.17      4.69 o 
   2  -3   2      262.81      274.89      6.04 o 
   3  -3   2      279.45      312.60      5.73 o 
   4  -3   2       56.18       75.96      3.50 o 
   5  -3   2       13.34       16.68      2.65 o 
   6  -3   2      754.36      726.03     11.33 o 
   7  -3   2      454.77      418.46      8.75 o 
   8  -3   2       82.80       74.40      6.25 o 
   9  -3   2       49.57       36.05      5.63 o 
  -9  -2   2       16.09       16.05      4.79 o 
  -8  -2   2       44.62       32.30      4.79 o 
  -7  -2   2        7.04       11.01      2.49 o 
  -6  -2   2      272.34      302.14      6.74 o 
  -5  -2   2       19.80       29.32      2.79 o 
  -4  -2   2      812.49      929.07     18.96 o 
  -3  -2   2      479.18      495.35      4.92 o 
  -2  -2   2       57.26       83.46      1.64 o 
  -1  -2   2     1710.31     1513.39     27.24 o 
   0  -2   2       52.27       46.07      1.87 o 
   1  -2   2        2.28        8.16      0.92 o 
   2  -2   2     1437.13     1479.33     16.88 o 
   3  -2   2      620.25      571.22     14.28 o 
   4  -2   2       86.24      102.53      6.98 o 
   5  -2   2        3.16        6.53      2.45 o 
   6  -2   2      534.58      562.44      9.79 o 
   7  -2   2      654.42      589.37     13.96 o 
   8  -2   2        5.71       12.09      4.17 o 
   9  -2   2        9.21        9.59      4.58 o 
  -9  -1   2        0.22        2.08      3.75 o 
  -8  -1   2       18.11       18.96      4.38 o 
  -7  -1   2       14.82       17.11      2.72 o 
  -6  -1   2       81.00       88.99      4.05 o 
  -5  -1   2        5.16        0.32      1.60 o 
  -4  -1   2     3696.56     4038.13     67.94 o 
  -3  -1   2     1160.77     1106.73     28.76 o 
  -1  -1   2     1745.04     1758.72     20.95 o 
   0  -1   2        1.87        8.56      1.05 o 
   1  -1   2       21.53       41.27      2.95 o 
   2  -1   2       44.95       43.33      2.45 o 
   3  -1   2       66.99       59.46      4.79 o 
   4  -1   2       82.01      116.26      2.75 o 
   5  -1   2      290.89      298.72      4.81 o 
   6  -1   2       73.42       65.87     10.52 o 
   7  -1   2      101.82      106.50      6.46 o 
   8  -1   2       18.73       18.96      4.38 o 
  -9   0   2        0.01       -0.83      3.75 o 
  -8   0   2       22.24       32.30      4.79 o 
  -7   0   2       42.20       62.91      3.80 o 
  -6   0   2        3.58        7.15      2.37 o 
  -5   0   2      212.71      191.07      4.08 o 
  -4   0   2       50.97       68.46      3.35 o 
  -3   0   2      445.11      384.20      6.65 o 
  -2   0   2     1164.89      508.51     11.46 o 
  -1   0   2     1427.84     1338.33     10.32 o 
   0   0   2      607.77      604.68      5.15 o 
   1   0   2      122.62       79.07      2.19 o 
   2   0   2       17.24       19.60      1.80 o 
   3   0   2      389.26      434.62      6.88 o 
   4   0   2      224.70      231.23      4.13 o 
   5   0   2       91.43       85.37      3.22 o 
   6   0   2      361.65      364.50     10.21 o 
   7   0   2        8.85        8.34      3.75 o 
   8   0   2       13.04        9.17      3.96 o 
 -10   1   2       43.94       51.48      6.46 o 
  -9   1   2       44.49       32.09      5.21 o 
  -8   1   2      125.31      108.16      6.88 o 
  -7   1   2       78.34       70.02      3.49 o 
  -6   1   2       10.86       16.11      2.02 o 
  -5   1   2        3.65        5.99      1.46 o 
  -4   1   2      154.65      192.09      9.90 o 
  -3   1   2      946.24      980.55     13.17 o 
  -2   1   2        0.01        0.35      0.86 o 
  -1   1   2      263.94      344.63      3.41 o 
   0   1   2     1096.53     1088.41      7.19 o 
   1   1   2      366.10      341.75      3.71 o 
   2   1   2       85.66       92.47      2.34 o 
   3   1   2       20.53       17.42      1.51 o 
   4   1   2       53.93       55.58      3.54 o 
   5   1   2     1309.06     1232.19     15.31 o 
   6   1   2      148.92      156.93      7.09 o 
   7   1   2       46.50       35.01      4.58 o 
   8   1   2        3.58        3.54      3.75 o 
 -10   2   2       24.20       29.18      5.42 o 
  -9   2   2       10.78       16.67      4.58 o 
  -8   2   2       13.30       25.84      4.58 o 
  -7   2   2       35.03       47.03      3.11 o 
  -6   2   2       35.82       47.07      2.68 o 
  -5   2   2     1663.43     1967.88     18.59 o 
  -4   2   2        0.27        1.52      1.26 o 
  -3   2   2      429.66      409.99      4.89 o 
  -2   2   2        7.71       19.67      2.49 o 
  -1   2   2     2321.21     2201.42     23.13 o 
   0   2   2       58.57       61.97      1.31 o 
   1   2   2        3.66        8.62      0.85 o 
   2   2   2        1.26        5.39      1.14 o 
   3   2   2      747.79      737.57      7.61 o 
   4   2   2        0.02        3.38      1.69 o 
   5   2   2     1403.45     1302.18     16.21 o 
   6   2   2      378.89      378.88     10.42 o 
   7   2   2        8.84       13.74      2.71 o 
 -10   3   2        4.55        2.08      4.17 o 
  -9   3   2        0.76        2.50      3.96 o 
  -8   3   2        1.05        2.29      3.54 o 
  -7   3   2       87.03      116.74      3.76 o 
  -6   3   2       31.04       38.81      3.74 o 
  -5   3   2      449.02      573.73      7.27 o 
  -4   3   2      464.63      565.56      5.60 o 
  -3   3   2      300.51      244.09      3.47 o 
  -2   3   2       31.64       23.04      1.47 o 
  -1   3   2      567.50      553.50      6.41 o 
   0   3   2      774.79      839.48      8.99 o 
   1   3   2      880.53      936.55      6.95 o 
   2   3   2      177.70      174.74      2.69 o 
   3   3   2        0.38        0.73      0.85 o 
   4   3   2      230.78      188.50      3.84 o 
   5   3   2       33.13       45.22      2.69 o 
   6   3   2        3.04        5.43      2.81 o 
   7   3   2        2.97       -0.42      3.13 o 
 -10   4   2        0.71       -0.42      4.17 o 
  -9   4   2        2.59        9.59      4.38 o 
  -8   4   2      148.78      119.83      7.09 o 
  -7   4   2      709.26      768.91      9.79 o 
  -6   4   2       33.34       40.45      2.61 o 
  -5   4   2       13.21       20.96      1.54 o 
  -4   4   2      145.47      114.86      3.24 o 
  -3   4   2       76.90       51.63      1.93 o 
  -2   4   2      247.84      215.59      2.85 o 
  -1   4   2      979.29      939.83     10.02 o 
   0   4   2      449.95      533.86      6.93 o 
   1   4   2       12.16       13.26      1.06 o 
   2   4   2        2.44        1.90      1.32 o 
   3   4   2      195.21      185.11      4.36 o 
   4   4   2      191.65      186.02      3.91 o 
   5   4   2        0.81        3.93      2.13 o 
   6   4   2       21.17       22.09      4.17 o 
 -10   5   2       44.29       58.35      6.46 o 
  -9   5   2        4.35       16.67      4.79 o 
  -8   5   2      181.63      207.78      8.54 o 
  -7   5   2        0.95       -1.11      2.08 o 
  -6   5   2      382.37      383.55      5.78 o 
  -5   5   2       10.46        8.04      1.90 o 
  -4   5   2       61.02       55.60      2.79 o 
  -3   5   2        4.44        1.52      1.07 o 
  -2   5   2     3099.65     3055.94     27.12 o 
  -1   5   2      662.46      611.57      7.81 o 
   0   5   2       22.81       31.27      3.23 o 
   1   5   2      313.82      278.57      6.25 o 
   2   5   2      336.25      301.15      5.89 o 
   3   5   2       11.27       14.59      3.33 o 
   4   5   2      388.59      391.08      7.66 o 
   5   5   2      188.42      193.17      5.82 o 
   6   5   2       37.97       35.43      5.21 o 
 -10   6   2       46.01       74.82      6.88 o 
  -9   6   2       83.56       91.28      6.67 o 
  -8   6   2      131.44      143.15      5.16 o 
  -7   6   2       15.12       14.96      2.23 o 
  -6   6   2        1.97        3.82      2.40 o 
  -5   6   2      133.08      131.42      4.05 o 
  -4   6   2       39.28       30.54      2.13 o 
  -3   6   2        3.99        3.74      1.16 o 
  -2   6   2      497.19      499.65      7.22 o 
  -1   6   2       20.65       26.71      3.02 o 
   0   6   2      224.14      213.94      4.86 o 
   1   6   2      128.76      121.33      4.05 o 
   2   6   2      189.04      195.32      5.63 o 
   3   6   2        4.54        2.52      1.46 o 
   4   6   2       19.47       27.54      3.02 o 
   5   6   2       61.88       46.08      3.76 o 
 -10   7   2        3.67        0.66      3.96 o 
  -9   7   2       29.16       37.70      7.71 o 
  -8   7   2       65.24       58.05      3.90 o 
  -7   7   2      165.75      156.32      7.08 o 
  -6   7   2      256.51      243.56      5.66 o 
  -5   7   2       81.64       77.57      3.59 o 
  -4   7   2        7.54        8.50      1.75 o 
  -3   7   2       36.84       44.05      2.72 o 
  -2   7   2      692.80      643.45      8.99 o 
  -1   7   2        0.60       -0.94      1.69 o 
   0   7   2      244.11      230.04      5.38 o 
   1   7   2        2.30        7.08      1.99 o 
   2   7   2        2.83        4.35      2.05 o 
   3   7   2       12.45        4.90      1.89 o 
   4   7   2        4.88        7.02      2.49 o 
  -9   8   2        1.55        9.05      3.00 o 
  -8   8   2       86.85      105.86      4.94 o 
  -7   8   2      137.48      131.23      5.00 o 
  -6   8   2       13.45       16.66      2.43 o 
  -5   8   2        9.45        1.88      2.92 o 
  -4   8   2      129.52      149.43      6.67 o 
  -3   8   2       40.17       76.48      3.82 o 
  -2   8   2     2485.39     2284.50     50.43 o 
  -1   8   2      476.54      449.85      7.81 o 
   0   8   2        1.07        2.94      2.19 o 
   1   8   2       17.91       16.82      2.49 o 
   2   8   2       26.06       16.89      2.80 o 
   3   8   2        1.46        3.52      2.34 o 
  -9   9   2        3.68        5.00      2.80 o 
  -8   9   2       10.20        6.25      3.96 o 
  -7   9   2        6.02        5.00      3.54 o 
  -6   9   2       40.66       27.72      4.38 o 
  -5   9   2      188.43      184.86      7.71 o 
  -4   9   2        9.42        9.17      3.33 o 
  -3   9   2       21.12       30.50      2.95 o 
  -2   9   2      165.27      144.25      4.86 o 
  -1   9   2       22.31       21.09      2.80 o 
   0   9   2        3.74        6.02      2.28 o 
   1   9   2        1.09        5.63      3.23 o 
   2   9   2        3.03        4.72      2.40 o 
  -8  10   2       37.05       35.01      5.21 o 
  -7  10   2        9.88       14.59      4.17 o 
  -6  10   2        2.08        1.46      3.54 o 
  -5  10   2       10.75       20.42      4.17 o 
  -4  10   2        8.90        5.21      3.33 o 
  -3  10   2        7.89       10.32      2.51 o 
  -2  10   2       62.04       57.34      3.98 o 
  -1  10   2       36.80       26.15      3.17 o 
   0  10   2        0.80        2.28      2.28 o 
   1  10   2       12.50        6.69      2.64 o 
  -7  11   2        0.67       -1.46      3.75 o 
  -6  11   2       33.66       39.18      5.42 o 
  -5  11   2       27.83       39.60      5.21 o 
  -4  11   2        0.50       -2.08      3.33 o 
  -3  11   2      125.80      151.67      8.86 o 
  -2  11   2        4.57        2.63      2.71 o 
  -1  11   2       15.63       27.15      3.44 o 
  -5  12   2       12.71        9.80      4.17 o 
  -4  12   2       73.81       78.15      7.09 o 
  -3  12   2      289.64      287.39      7.66 o 
   1 -13   3       73.39       76.90      6.88 o 
   2 -13   3        0.17        1.04      3.75 o 
   3 -13   3       43.95       46.47      5.84 o 
   4 -13   3        0.00        0.83      3.75 o 
   5 -13   3       10.46        5.84      4.17 o 
  -1 -12   3        0.97        4.48      2.51 o 
   0 -12   3      106.29      111.08      7.29 o 
   1 -12   3      103.62      105.87      7.09 o 
   2 -12   3       46.84       50.23      5.63 o 
   3 -12   3      197.52      212.78      9.17 o 
   4 -12   3       43.18       45.85      5.63 o 
   5 -12   3        2.15       -1.46      3.54 o 
   6 -12   3        0.00        4.79      4.17 o 
  -3 -11   3      113.36       97.69      4.18 o 
  -2 -11   3        0.18       -0.04      1.86 o 
  -1 -11   3        2.80        8.13      2.36 o 
   0 -11   3       46.22       54.27      3.76 o 
   1 -11   3       72.14       72.32      6.04 o 
   2 -11   3       19.91       29.59      4.58 o 
   3 -11   3        6.42        5.84      3.54 o 
   4 -11   3      145.79      146.93      7.92 o 
   5 -11   3       56.56       58.35      5.84 o 
   6 -11   3        7.42        0.42      3.75 o 
   7 -11   3        1.43        1.80      2.45 o 
  -4 -10   3       32.73       40.59      3.13 o 
  -3 -10   3       11.54        9.72      2.16 o 
  -2 -10   3        3.85        6.18      1.97 o 
  -1 -10   3      186.17      215.87      5.52 o 
   0 -10   3      280.89      312.48     11.77 o 
   1 -10   3       32.35       43.14      4.58 o 
   2 -10   3      306.26      276.35      8.96 o 
   3 -10   3       13.54       14.17      3.54 o 
   4 -10   3      464.46      432.18      6.30 o 
   5 -10   3        0.68        1.74      2.00 o 
   6 -10   3        5.14        4.83      2.34 o 
   7 -10   3       48.12       44.68      5.18 o 
   8 -10   3        0.43        0.22      3.86 o 
  -5  -9   3       90.63       86.07      8.54 o 
  -4  -9   3        6.16        9.78      2.06 o 
  -3  -9   3       30.60       32.16      3.75 o 
  -2  -9   3      185.69      194.06      4.53 o 
  -1  -9   3        4.43       12.63      2.21 o 
   0  -9   3      327.08      371.86      6.78 o 
   1  -9   3      681.31      709.62     13.96 o 
   2  -9   3       28.83       27.39      1.99 o 
   3  -9   3       46.92       48.27      2.60 o 
   4  -9   3       22.28       20.43      2.23 o 
   5  -9   3       20.37       25.51      2.78 o 
   6  -9   3      174.48      173.43      5.90 o 
   7  -9   3       13.83       26.05      3.85 o 
   8  -9   3       65.32       68.43      5.73 o 
  -6  -8   3        0.77        3.33      4.38 o 
  -5  -8   3        5.23        5.24      1.82 o 
  -4  -8   3       39.02       51.79      2.98 o 
  -3  -8   3      121.94      120.06      3.64 o 
  -2  -8   3       10.49        9.63      1.75 o 
  -1  -8   3      446.83      436.57      6.85 o 
   0  -8   3       83.40      104.60      2.84 o 
   1  -8   3       26.71       27.39      2.28 o 
   2  -8   3       26.68       24.21      1.83 o 
   3  -8   3       82.18       77.42      2.88 o 
   4  -8   3      135.75      148.75      3.85 o 
   5  -8   3       22.15       31.12      4.17 o 
   6  -8   3       18.15       26.18      3.55 o 
   7  -8   3      118.66      108.31      5.40 o 
   8  -8   3        1.54        5.34      3.47 o 
  -6  -7   3       15.63       17.92      5.21 o 
  -5  -7   3       17.06       20.85      2.16 o 
  -4  -7   3        0.41        3.72      1.56 o 
  -3  -7   3       38.49       42.73      2.44 o 
  -2  -7   3        1.24        5.85      1.44 o 
  -1  -7   3       65.29       70.22      3.44 o 
   0  -7   3       15.36       20.43      1.92 o 
   1  -7   3        0.06        3.33      1.26 o 
   2  -7   3       80.24       76.12      2.51 o 
   3  -7   3      899.19      941.01      9.64 o 
   4  -7   3      188.59      210.07      5.34 o 
   5  -7   3       85.63       82.33      4.36 o 
   6  -7   3      423.38      423.93      8.63 o 
   7  -7   3        0.78        0.64      2.72 o 
   8  -7   3        6.94        4.61      3.50 o 
   9  -7   3        0.88        3.37      3.59 o 
  -7  -6   3       53.56       57.31      7.29 o 
  -6  -6   3       31.93       24.69      2.53 o 
  -5  -6   3      145.54      126.72      3.13 o 
  -4  -6   3        3.93       13.53      1.64 o 
  -3  -6   3       18.73       28.38      1.90 o 
  -2  -6   3        9.45        8.22      1.30 o 
  -1  -6   3       35.22       45.61      2.40 o 
   0  -6   3      418.40      429.73      8.54 o 
   1  -6   3        1.16        0.05      1.45 o 
   2  -6   3      666.79      677.51      8.25 o 
   3  -6   3      266.08      294.71      5.64 o 
   4  -6   3       33.55       48.65      3.29 o 
   5  -6   3      307.95      301.26      6.82 o 
   6  -6   3       68.00       50.08     11.05 o 
   7  -6   3      114.41      102.73      5.25 o 
   8  -6   3      118.62      142.80      6.25 o 
   9  -6   3        2.62       -3.75      4.17 o 
  -8  -5   3        9.19       15.88      3.65 o 
  -7  -5   3       94.57       92.42      8.13 o 
  -6  -5   3      282.30      262.05      4.26 o 
  -5  -5   3      596.03      535.66      5.88 o 
  -4  -5   3       45.39       47.62      2.25 o 
  -3  -5   3      230.05      220.94      3.64 o 
  -2  -5   3      461.32      485.00      5.47 o 
  -1  -5   3      899.85      821.80      7.72 o 
   0  -5   3       95.92      126.66      3.40 o 
   1  -5   3      139.51      127.98      2.63 o 
   2  -5   3      423.39      450.51      6.59 o 
   3  -5   3        7.58        5.15      1.32 o 
   4  -5   3       59.05       54.19      4.58 o 
   5  -5   3        8.29       10.29      3.86 o 
   6  -5   3       67.39       57.99      4.26 o 
   7  -5   3        3.18        2.23      3.00 o 
   8  -5   3       44.17       44.73      6.36 o 
   9  -5   3        0.00       -0.42      4.38 o 
  -8  -4   3      102.15      119.94      7.92 o 
  -7  -4   3       27.50       18.51      3.08 o 
  -6  -4   3      137.19      131.40      3.66 o 
  -5  -4   3      150.55      145.44      4.37 o 
  -4  -4   3       48.92       41.36      1.99 o 
  -3  -4   3      986.88      959.38      8.66 o 
  -2  -4   3       33.71       36.58      1.79 o 
  -1  -4   3      480.10      457.32      6.61 o 
   0  -4   3      133.61      105.21      2.25 o 
   1  -4   3       29.97       27.55      1.68 o 
   2  -4   3        2.16        1.05      1.01 o 
   3  -4   3       16.93       21.00      2.20 o 
   4  -4   3      159.31      140.39      9.27 o 
   5  -4   3        1.66        0.49      2.30 o 
   6  -4   3       70.45       76.73      4.50 o 
   7  -4   3       25.71       26.91      3.85 o 
   8  -4   3       23.46       20.70      3.91 o 
   9  -4   3        0.40        1.88      4.38 o 
  -9  -3   3       20.54       16.26      4.79 o 
  -8  -3   3       24.18       33.59      3.76 o 
  -7  -3   3       33.37       49.37      2.87 o 
  -6  -3   3       11.67       20.36      2.39 o 
  -5  -3   3       14.04       15.85      1.84 o 
  -4  -3   3       13.08       18.30      1.31 o 
  -3  -3   3       36.45       37.85      2.82 o 
  -2  -3   3        0.67        2.84      0.73 o 
  -1  -3   3        0.34        2.06      1.01 o 
   0  -3   3      175.99      220.54      4.38 o 
   1  -3   3       42.08       25.49      1.62 o 
   2  -3   3      275.11      308.83      5.19 o 
   3  -3   3      102.74      145.37      4.00 o 
   4  -3   3      377.80      379.89      6.94 o 
   5  -3   3       25.01       27.28      3.00 o 
   6  -3   3      180.12      192.96      7.29 o 
   7  -3   3      384.14      375.19      8.69 o 
   8  -3   3        5.96        3.13      4.17 o 
  -9  -2   3       10.87       15.01      4.58 o 
  -8  -2   3       76.86       65.38      4.27 o 
  -7  -2   3      342.87      315.72      8.13 o 
  -6  -2   3       53.33       57.55      3.68 o 
  -5  -2   3      128.84      111.50      6.04 o 
  -4  -2   3       70.83      104.13      2.62 o 
  -3  -2   3       25.31       24.78      1.18 o 
  -2  -2   3       11.30       13.19      1.95 o 
  -1  -2   3      117.58       87.51      3.20 o 
   0  -2   3    20147.42    20271.94    216.81 o 
   1  -2   3     1126.37     1178.53     11.40 o 
   2  -2   3       45.40       63.96      3.44 o 
   3  -2   3        5.19        3.36      1.80 o 
   4  -2   3        2.18       11.09      2.20 o 
   5  -2   3       58.19       52.83      5.31 o 
   6  -2   3      207.83      212.60      6.36 o 
   7  -2   3      288.07      294.05      7.71 o 
   8  -2   3       22.91       22.09      4.79 o 
  -9  -1   3        8.18       12.50      4.38 o 
  -8  -1   3      148.96      124.32      8.34 o 
  -7  -1   3       22.05       39.61      3.54 o 
  -6  -1   3      110.27       97.42      3.73 o 
  -5  -1   3       12.53        5.59      2.08 o 
  -4  -1   3      720.71      663.72     10.83 o 
  -2  -1   3       60.30       47.53      2.85 o 
  -1  -1   3    16121.92    15649.14    179.63 o 
   0  -1   3     4014.90     4133.32     34.16 o 
   1  -1   3      240.85      195.72      3.05 o 
   2  -1   3      396.13      405.69     10.11 o 
   3  -1   3      371.59      431.39      7.82 o 
   4  -1   3        0.05       -1.12      1.89 o 
   5  -1   3      161.29      153.03      5.25 o 
   6  -1   3      261.62      267.50      7.06 o 
   7  -1   3        0.42        3.54      3.54 o 
   8  -1   3       33.22       30.84      5.21 o 
 -10   0   3        4.23        9.38      4.58 o 
  -9   0   3        0.36        0.83      3.75 o 
  -8   0   3      400.05      353.98      7.94 o 
  -7   0   3      342.28      386.78      6.80 o 
  -6   0   3       28.13       24.73      2.31 o 
  -5   0   3      175.23      154.04      4.86 o 
  -4   0   3     1121.24     1216.18     16.76 o 
  -3   0   3        2.94        7.09      1.75 o 
  -2   0   3      627.05      632.22      5.97 o 
  -1   0   3      244.01      260.39      2.62 o 
   0   0   3      419.32      459.96      5.80 o 
   1   0   3      127.89      122.97      2.46 o 
   2   0   3      286.73      285.21      4.95 o 
   3   0   3       65.98       75.02      3.30 o 
   4   0   3        1.38       -2.47      1.96 o 
   5   0   3      178.76      170.24      5.50 o 
   6   0   3      364.16      375.46      8.10 o 
   7   0   3        0.01       -0.83      3.33 o 
   8   0   3       19.38       29.59      5.21 o 
 -10   1   3        4.60        7.92      4.38 o 
  -9   1   3       36.53       34.80      5.42 o 
  -8   1   3       28.59       28.99      2.85 o 
  -7   1   3      137.24      136.92      5.26 o 
  -6   1   3       12.32        8.69      1.85 o 
  -5   1   3       80.72      113.41      4.17 o 
  -4   1   3     1772.48     2020.76     25.64 o 
  -3   1   3       69.23       80.23      2.07 o 
  -2   1   3      200.94      204.04      2.41 o 
  -1   1   3      482.47      367.73      3.82 o 
   0   1   3        5.12        5.86      1.15 o 
   1   1   3        2.90       10.64      1.09 o 
   3   1   3        4.06       -0.82      1.21 o 
   4   1   3       61.17       65.39      5.52 o 
   5   1   3        2.76       12.16      2.65 o 
   6   1   3       51.53       50.23      5.00 o 
   7   1   3       79.45       96.49      6.67 o 
 -10   2   3        4.42        9.17      4.58 o 
  -9   2   3       24.22       13.55      4.17 o 
  -8   2   3       17.66       17.86      2.49 o 
  -7   2   3       41.70       33.83      3.26 o 
  -6   2   3       30.04       30.32      2.39 o 
  -5   2   3       61.62       56.20      3.45 o 
  -4   2   3       17.78       30.76      2.13 o 
  -3   2   3       55.23       78.71      2.43 o 
  -2   2   3      383.24      342.57      3.89 o 
  -1   2   3      133.25      108.66      2.58 o 
   0   2   3      788.60      701.16      5.39 o 
   1   2   3      802.12      838.03      6.54 o 
   2   2   3        3.00        5.17      0.98 o 
   3   2   3      439.01      443.68      9.63 o 
   4   2   3      324.71      286.78      6.31 o 
   5   2   3      571.52      504.97     11.67 o 
   6   2   3        1.15        1.46      3.13 o 
   7   2   3        1.49       -0.01      2.34 o 
 -10   3   3       24.41       15.21      4.79 o 
  -9   3   3      201.23      174.44      8.34 o 
  -8   3   3       11.09        9.83      2.24 o 
  -7   3   3       48.37       38.07      2.83 o 
  -6   3   3       42.57       51.04      2.88 o 
  -5   3   3       44.29       49.89      2.09 o 
  -4   3   3      126.20      157.08      3.40 o 
  -3   3   3      785.80      738.00      7.02 o 
  -2   3   3       90.34       86.36      2.71 o 
  -1   3   3      458.97      465.31      5.97 o 
   0   3   3      456.13      503.81      4.30 o 
   1   3   3       49.14       60.59      1.67 o 
   2   3   3       59.92       66.54      2.09 o 
   3   3   3       31.87       42.46      4.25 o 
   4   3   3       29.96       26.91      2.12 o 
   5   3   3      498.63      478.08     11.25 o 
   6   3   3        4.98        5.63      3.33 o 
 -10   4   3       26.88       35.43      5.84 o 
  -9   4   3        5.22        9.17      4.17 o 
  -8   4   3       14.28       17.49      2.52 o 
  -7   4   3     1277.00     1300.78     14.48 o 
  -6   4   3        2.48        8.37      1.58 o 
  -5   4   3      410.21      423.45      5.13 o 
  -4   4   3      169.95      174.69      4.12 o 
  -3   4   3       28.73       27.84      2.61 o 
  -2   4   3      205.72      172.61      5.11 o 
  -1   4   3      435.40      440.16      6.19 o 
   0   4   3      170.18      180.52      4.05 o 
   1   4   3       38.23       37.39      1.60 o 
   2   4   3       41.70       41.46      2.05 o 
   3   4   3        0.11        0.59      1.69 o 
   4   4   3       58.86       67.99      3.74 o 
   5   4   3      371.85      228.62      8.54 o 
   6   4   3        5.79        0.63      3.33 o 
 -10   5   3       47.57       42.93      6.04 o 
  -9   5   3       19.21       20.63      5.00 o 
  -8   5   3      180.17      194.29      4.19 o 
  -7   5   3       67.01       67.06      2.91 o 
  -6   5   3      231.61      269.47      4.38 o 
  -5   5   3      145.40      161.32      4.20 o 
  -4   5   3       40.72       44.52      2.49 o 
  -3   5   3       40.29       31.76      1.62 o 
  -2   5   3        1.83        1.43      1.39 o 
  -1   5   3       81.68       84.40      3.08 o 
   0   5   3      355.64      331.16      5.89 o 
   1   5   3      219.75      196.86      4.86 o 
   2   5   3        7.00       12.09      2.13 o 
   3   5   3      116.53      118.58      4.49 o 
   4   5   3       20.35       16.81      3.02 o 
   5   5   3       78.41      100.82      4.86 o 
 -10   6   3        8.99       13.13      5.00 o 
  -9   6   3       35.75       39.14      5.42 o 
  -8   6   3       43.13       53.60      3.18 o 
  -7   6   3       42.24       50.33      2.95 o 
  -6   6   3      538.16      574.15      8.47 o 
  -5   6   3        0.84        4.89      1.84 o 
  -4   6   3       22.59       24.31      1.78 o 
  -3   6   3        5.68       10.23      1.84 o 
  -2   6   3      698.72      688.48      8.99 o 
  -1   6   3       36.45       46.35      2.79 o 
   0   6   3       51.73       38.25      4.06 o 
   1   6   3       27.86       33.27      3.33 o 
   2   6   3       14.54       14.44      2.43 o 
   3   6   3        5.03        5.18      2.28 o 
   4   6   3       82.96      112.12      7.29 o 
 -10   7   3        0.46        4.23      3.00 o 
  -9   7   3       37.88       43.01      5.11 o 
  -8   7   3       57.20       49.94      3.18 o 
  -7   7   3       36.10       36.11      3.30 o 
  -6   7   3       25.91       30.11      2.72 o 
  -5   7   3      121.61      107.42      3.89 o 
  -4   7   3        3.36        5.65      2.19 o 
  -3   7   3      123.65      127.09      4.20 o 
  -2   7   3      114.01      131.67      8.34 o 
  -1   7   3      135.37      125.64      4.35 o 
   0   7   3      332.75      345.50     11.46 o 
   1   7   3       97.77       95.41      4.20 o 
   2   7   3       97.74       95.95      4.35 o 
   3   7   3       15.91       14.94      2.87 o 
  -9   8   3        0.44        0.31      2.51 o 
  -8   8   3       51.22       61.84      3.53 o 
  -7   8   3      124.49      111.57      4.49 o 
  -6   8   3      398.09      387.01     10.42 o 
  -5   8   3        9.18        5.63      3.13 o 
  -4   8   3       21.13       16.55      2.51 o 
  -3   8   3      226.29      232.27      6.98 o 
  -2   8   3        0.04        4.58      2.06 o 
  -1   8   3        3.41        1.87      1.99 o 
   0   8   3       48.27       48.98      3.54 o 
   1   8   3        0.04       -1.49      2.13 o 
   2   8   3        3.38       -1.65      2.13 o 
   3   8   3        7.06        4.23      2.64 o 
  -9   9   3        4.71       -2.71      3.54 o 
  -8   9   3       21.66       18.34      4.17 o 
  -7   9   3       12.67       28.13      4.38 o 
  -6   9   3       99.02       91.49      6.25 o 
  -5   9   3       41.57       41.68      4.58 o 
  -4   9   3       91.07       88.06      4.20 o 
  -3   9   3       59.30       62.22      3.82 o 
  -2   9   3        2.28       -1.35      2.92 o 
  -1   9   3        0.02        0.10      2.06 o 
   0   9   3       31.68       34.28      3.39 o 
   1   9   3        3.91       14.28      2.80 o 
  -8  10   3        2.94        1.67      3.75 o 
  -7  10   3       10.04       10.84      3.96 o 
  -6  10   3        8.80        7.09      3.54 o 
  -5  10   3       17.13       22.09      4.38 o 
  -4  10   3       27.47       35.55      3.54 o 
  -3  10   3      161.31      129.54      5.01 o 
  -2  10   3      167.35      178.93      5.75 o 
  -1  10   3       62.48       81.72      4.41 o 
   0  10   3        0.00        3.13      2.49 o 
  -7  11   3       28.09       35.85      5.42 o 
  -6  11   3        6.92        7.50      3.96 o 
  -5  11   3      131.60      140.88      8.13 o 
  -4  11   3      106.86       79.23      6.77 o 
  -3  11   3      193.28      164.15     13.96 o 
  -2  11   3      263.60      269.35      7.29 o 
   1 -13   4       20.93       16.26      4.17 o 
   2 -13   4       16.44        7.92      3.75 o 
   3 -13   4        1.43       -2.71      3.54 o 
   4 -13   4        1.22       -1.04      3.54 o 
   5 -13   4        0.11       -1.04      3.75 o 
  -1 -12   4       12.62        8.43      3.11 o 
   0 -12   4        1.97        1.09      4.69 o 
   1 -12   4       21.09       27.72      4.79 o 
   2 -12   4        8.95       11.25      3.96 o 
   3 -12   4        1.00        6.88      3.75 o 
   4 -12   4       55.34       63.36      6.25 o 
   5 -12   4        0.90       -3.96      3.75 o 
   6 -12   4      137.59      126.09      8.13 o 
  -3 -11   4        8.93       19.90      5.23 o 
  -2 -11   4       24.54       28.77      2.79 o 
  -1 -11   4      126.74      125.17      4.24 o 
   0 -11   4      122.49      124.05      7.19 o 
   1 -11   4      221.60      234.25      8.75 o 
   2 -11   4       34.04       36.05      4.79 o 
   3 -11   4       29.27       28.13      4.58 o 
   4 -11   4       72.56       76.28      6.25 o 
   5 -11   4       20.95       22.29      2.57 o 
   6 -11   4       20.33       15.88      2.76 o 
   7 -11   4        0.00       -0.70      4.11 o 
  -4 -10   4       10.42       19.17      6.04 o 
  -3 -10   4        0.61       -0.53      1.74 o 
  -2 -10   4       33.77       31.27      2.61 o 
  -1 -10   4        1.06        5.81      1.91 o 
   0 -10   4       67.73       66.90      5.21 o 
   1 -10   4      205.04      197.57      7.71 o 
   2 -10   4       11.34       12.53      2.20 o 
   3 -10   4       21.54       19.64      2.24 o 
   4 -10   4       69.30       66.55      3.28 o 
   5 -10   4      147.78      140.58      4.30 o 
   6 -10   4      333.31      321.60      6.39 o 
   7 -10   4       33.46       26.24      4.06 o 
  -5  -9   4        0.36        0.63      4.17 o 
  -4  -9   4      139.99      136.24      9.07 o 
  -3  -9   4       13.59       16.51      2.17 o 
  -2  -9   4        0.00        0.07      1.51 o 
  -1  -9   4       72.81       65.21      3.07 o 
   0  -9   4      246.04      238.48      4.67 o 
   1  -9   4       95.20       99.79      3.90 o 
   2  -9   4        4.68        7.21      1.75 o 
   3  -9   4        3.54        3.17      1.80 o 
   4  -9   4       11.37       10.09      2.07 o 
   5  -9   4       10.68       18.38      3.05 o 
   6  -9   4      144.70      152.57      5.79 o 
   7  -9   4        5.58        5.91      3.54 o 
   8  -9   4       26.02       25.10      4.33 o 
  -6  -8   4        0.17        3.13      4.17 o 
  -5  -8   4       59.13       61.90      8.13 o 
  -4  -8   4        1.21        2.90      1.58 o 
  -3  -8   4        3.61       10.10      1.69 o 
  -2  -8   4      162.08      149.16      3.68 o 
  -1  -8   4      113.30      113.16      3.36 o 
   0  -8   4        1.01        1.39      1.96 o 
   1  -8   4      219.16      212.04      3.86 o 
   2  -8   4      352.95      301.47      4.75 o 
   3  -8   4        3.01        2.97      1.73 o 
   4  -8   4        3.92        7.62      3.54 o 
   5  -8   4      321.37      278.50      6.82 o 
   6  -8   4        0.06        1.02      2.80 o 
   7  -8   4      151.63      151.75      6.14 o 
   8  -8   4       11.46       18.72      8.54 o 
  -7  -7   4       10.01       16.46      5.21 o 
  -6  -7   4        6.40        2.92      4.17 o 
  -5  -7   4      260.88      254.86     10.84 o 
  -4  -7   4      119.39      111.37      3.52 o 
  -3  -7   4       25.59       27.34      1.98 o 
  -2  -7   4        5.32       12.10      1.50 o 
  -1  -7   4      206.66      261.57      4.27 o 
   0  -7   4       27.48       26.12      2.43 o 
   1  -7   4        4.17        8.86      1.39 o 
   2  -7   4      262.68      222.37      3.54 o 
   3  -7   4       34.66       30.38      2.19 o 
   4  -7   4        7.16        7.99      2.54 o 
   5  -7   4       36.37       50.45      4.58 o 
   6  -7   4      443.84      467.45     12.50 o 
   7  -7   4       18.88       38.02      4.36 o 
   8  -7   4        0.00       -2.53      4.48 o 
  -7  -6   4       95.09       96.30      5.94 o 
  -6  -6   4       72.28       76.48      4.63 o 
  -5  -6   4       98.77       82.16      2.93 o 
  -4  -6   4       87.04       79.42      2.70 o 
  -3  -6   4       78.97       86.61      2.57 o 
  -2  -6   4       85.44      100.39      2.96 o 
  -1  -6   4     1543.92     1696.51     18.27 o 
   0  -6   4       95.76       95.98      3.45 o 
   1  -6   4      418.55      372.56      4.27 o 
   2  -6   4      292.99      231.48      3.99 o 
   3  -6   4       12.67       23.35      1.77 o 
   4  -6   4        0.25        1.02      2.30 o 
   5  -6   4      118.61       98.33      9.48 o 
   6  -6   4       73.43       62.63      4.45 o 
   7  -6   4       21.70       26.38      3.95 o 
   8  -6   4       34.10       38.73      4.65 o 
  -8  -5   4       34.03       30.71      3.90 o 
  -7  -5   4       12.05       16.97      3.17 o 
  -6  -5   4      127.79      125.46      7.92 o 
  -5  -5   4       53.95       48.56      2.37 o 
  -4  -5   4       53.27       57.10      2.16 o 
  -3  -5   4      239.05      258.38      5.34 o 
  -2  -5   4        1.08        1.84      0.89 o 
  -1  -5   4      102.39      114.72      3.28 o 
   0  -5   4       87.03       96.42      2.44 o 
   1  -5   4        7.99        3.20      1.31 o 
   2  -5   4       72.88       92.64      2.50 o 
   3  -5   4      434.44      477.25     10.21 o 
   4  -5   4      228.38      217.81      5.55 o 
   5  -5   4       34.64       46.30      3.76 o 
   6  -5   4       34.16       41.47      6.88 o 
   7  -5   4        1.61       -0.06      3.05 o 
   8  -5   4       30.16       33.58      4.61 o 
  -8  -4   4       26.70       17.58      3.31 o 
  -7  -4   4       25.58       26.37      3.38 o 
  -6  -4   4      362.93      332.58     12.92 o 
  -5  -4   4       55.63       53.27      2.18 o 
  -4  -4   4       47.59       35.83      1.72 o 
  -3  -4   4       19.58       16.86      1.12 o 
  -2  -4   4      805.94      788.14      8.41 o 
  -1  -4   4       84.46       98.17      2.77 o 
   0  -4   4       12.66        5.26      1.45 o 
   1  -4   4       18.58       13.72      2.27 o 
   2  -4   4      246.83      266.86      4.45 o 
   3  -4   4      859.99      926.86     11.72 o 
   4  -4   4       45.64       39.31      3.10 o 
   5  -4   4       11.41       12.85      2.95 o 
   6  -4   4        7.33       10.27      3.04 o 
   7  -4   4       14.23       17.05      3.61 o 
   8  -4   4      177.79      183.48      7.06 o 
  -9  -3   4        0.28        2.50      4.17 o 
  -8  -3   4       25.01       22.20      3.31 o 
  -7  -3   4       25.72       19.90      3.17 o 
  -6  -3   4       18.10       20.32      5.52 o 
  -5  -3   4      140.30      145.21      4.79 o 
  -4  -3   4      174.24      204.77      3.02 o 
  -3  -3   4        9.07       15.62      0.84 o 
  -2  -3   4       49.41       89.44      2.10 o 
  -1  -3   4      653.68      630.62     12.09 o 
   0  -3   4     1177.13     1173.95     11.28 o 
   1  -3   4      439.83      494.34      4.99 o 
   2  -3   4      637.47      629.23     13.55 o 
   3  -3   4       23.35       29.48      2.61 o 
   4  -3   4      159.18      143.58      8.75 o 
   5  -3   4       52.07       43.30      3.76 o 
   6  -3   4        2.24        4.08      2.85 o 
   7  -3   4      138.85      141.85      6.01 o 
   8  -3   4       15.00       21.96      7.71 o 
  -9  -2   4       42.61       35.85      5.42 o 
  -8  -2   4        3.98        1.92      3.13 o 
  -7  -2   4      277.70      251.68      6.67 o 
  -6  -2   4      599.30      582.28     11.48 o 
  -5  -2   4        2.32        1.32      0.94 o 
  -4  -2   4       25.10       43.39      1.63 o 
  -3  -2   4       45.94       49.37      3.65 o 
  -2  -2   4     1523.33     1607.94     20.86 o 
  -1  -2   4     1580.69     1704.42     21.45 o 
   0  -2   4     6927.47     7476.21     61.28 o 
   1  -2   4       51.91       47.07      1.65 o 
   2  -2   4       43.23       40.92      2.58 o 
   3  -2   4      150.98      163.90      4.45 o 
   4  -2   4       74.41       60.08      5.00 o 
   5  -2   4       94.84       98.83      4.71 o 
   6  -2   4        0.64        1.95      3.02 o 
   7  -2   4        0.48       -1.90      3.04 o 
   8  -2   4        4.82        7.71      4.38 o 
  -9  -1   4       23.38       20.84      4.79 o 
  -8  -1   4       97.88       98.56      4.86 o 
  -7  -1   4      208.50      212.86      5.34 o 
  -6  -1   4       16.31       22.28      3.15 o 
  -5  -1   4        7.14       19.65      2.80 o 
  -4  -1   4      403.83      369.99      7.69 o 
  -3  -1   4      149.59      168.71      4.75 o 
  -2  -1   4      114.14      100.19      4.17 o 
  -1  -1   4     5731.74     5498.46     62.90 o 
   0  -1   4      154.26      135.16      3.37 o 
   1  -1   4      261.45      292.90      3.99 o 
   2  -1   4      507.21      578.60     11.67 o 
   3  -1   4      170.26      173.11      4.60 o 
   4  -1   4       32.55       27.07      3.00 o 
   5  -1   4      105.16      130.71      5.15 o 
   6  -1   4       32.09       44.19      4.20 o 
   7  -1   4       24.02       23.64      9.27 o 
 -10   0   4       69.56       79.61      6.88 o 
  -9   0   4        0.19        8.54      4.17 o 
  -8   0   4      336.24      293.08      6.39 o 
  -7   0   4        6.35        8.41      2.25 o 
  -6   0   4      146.97      148.15      5.41 o 
  -5   0   4      492.37      530.05     10.32 o 
  -4   0   4        0.96       -0.65      1.80 o 
  -3   0   4      255.67      256.16      5.85 o 
  -2   0   4      160.24      180.97      2.10 o 
  -1   0   4      469.15      515.72      4.55 o 
   0   0   4      584.41      586.83      5.79 o 
   1   0   4      786.79      829.57      7.65 o 
   2   0   4      868.94      874.61     10.53 o 
   3   0   4        4.23        2.75      3.02 o 
   4   0   4        0.03       -1.35      2.27 o 
   5   0   4        4.64        8.85      2.70 o 
   6   0   4        0.02        4.09      2.81 o 
   7   0   4       31.75       35.22      5.21 o 
 -10   1   4        4.55        1.67      4.17 o 
  -9   1   4        2.71        4.17      3.96 o 
  -8   1   4      262.68      231.98      5.58 o 
  -7   1   4      204.62      199.32      5.00 o 
  -6   1   4       25.52       28.03      3.15 o 
  -5   1   4       28.97       33.50      3.10 o 
  -4   1   4       21.24       34.16      1.81 o 
  -3   1   4       10.08       11.92      0.87 o 
  -2   1   4      373.02      405.56      3.89 o 
  -1   1   4      162.19      183.06      2.88 o 
   0   1   4       37.41       28.76      1.93 o 
   1   1   4      182.97      187.97      3.15 o 
   2   1   4      764.28      709.70      7.39 o 
   3   1   4       25.95       30.36      2.70 o 
   4   1   4      412.78      414.33      7.71 o 
   5   1   4       23.67       28.62      3.39 o 
   6   1   4       11.96        8.34      3.54 o 
   7   1   4       49.21       54.60      5.84 o 
 -10   2   4       34.80       36.47      5.63 o 
  -9   2   4        4.74        2.50      3.96 o 
  -8   2   4       52.10       53.15      3.44 o 
  -7   2   4       66.19       66.65      4.04 o 
  -6   2   4        1.55        2.89      2.20 o 
  -5   2   4      231.84      251.04      4.15 o 
  -4   2   4        0.18        1.58      1.16 o 
  -3   2   4        4.67        9.31      1.08 o 
  -2   2   4      167.48      146.07      2.59 o 
  -1   2   4      202.31      213.97      5.63 o 
   0   2   4      420.42      377.70      3.73 o 
   1   2   4      427.60      443.95      4.42 o 
   2   2   4       27.12       27.31      1.93 o 
   3   2   4       98.23       96.12      2.77 o 
   4   2   4      487.30      485.45      6.80 o 
   5   2   4       13.75       17.29      2.81 o 
   6   2   4       21.19       19.78      5.00 o 
 -10   3   4       27.91       22.51      5.21 o 
  -9   3   4        0.01        1.04      3.96 o 
  -8   3   4       26.57       45.73      3.32 o 
  -7   3   4       10.66       14.82      1.88 o 
  -6   3   4        8.47       11.38      1.57 o 
  -5   3   4      451.69      509.71      6.60 o 
  -4   3   4       13.52       15.15      1.66 o 
  -3   3   4     1047.89     1098.33      9.79 o 
  -2   3   4       55.13       60.33      2.36 o 
  -1   3   4      244.13      256.80      4.42 o 
   0   3   4       27.17       32.56      2.05 o 
   1   3   4      244.89      269.03      3.41 o 
   2   3   4       38.28       43.00      2.47 o 
   3   3   4       78.67       86.62      2.70 o 
   4   3   4      250.91      243.96      4.78 o 
   5   3   4       60.57       55.85      5.42 o 
   6   3   4        6.87        4.38      2.29 o 
 -10   4   4        9.19       32.51      5.63 o 
  -9   4   4       80.57       90.66      6.88 o 
  -8   4   4        7.87       14.76      2.01 o 
  -7   4   4      359.13      352.04      5.25 o 
  -6   4   4      214.18      200.05      3.77 o 
  -5   4   4      474.23      498.43      6.81 o 
  -4   4   4      181.90      205.29      3.63 o 
  -3   4   4       89.42       85.32      2.87 o 
  -2   4   4      381.21      341.84      5.38 o 
  -1   4   4       89.24       91.01      3.09 o 
   0   4   4       21.14       34.88      2.50 o 
   1   4   4      297.51      309.37      4.29 o 
   2   4   4        9.49        7.19      2.06 o 
   3   4   4       25.02       24.76      4.79 o 
   4   4   4        0.77        3.91      2.28 o 
   5   4   4        2.50       -0.42      3.33 o 
 -10   5   4      110.42       98.78      7.71 o 
  -9   5   4       66.80       64.38      7.40 o 
  -8   5   4      108.62      122.24      3.65 o 
  -7   5   4       26.92       31.09      2.47 o 
  -6   5   4      116.12      125.70      3.33 o 
  -5   5   4        0.00        4.50      3.13 o 
  -4   5   4        0.19       -0.29      1.24 o 
  -3   5   4        4.39        4.79      1.62 o 
  -2   5   4        2.92        0.83      1.47 o 
  -1   5   4        6.64        3.27      1.69 o 
   0   5   4       39.15       37.11      2.65 o 
   1   5   4       37.62       49.07      3.17 o 
   2   5   4      348.15      345.92      7.00 o 
   3   5   4        3.52        2.29      2.21 o 
   4   5   4      184.98      168.71      9.48 o 
 -10   6   4       50.25       49.60      6.46 o 
  -9   6   4       55.86       52.84      3.76 o 
  -8   6   4        5.72        6.24      2.21 o 
  -7   6   4       88.17       82.68      4.68 o 
  -6   6   4      175.50      202.21      7.29 o 
  -5   6   4      376.85      376.87      6.33 o 
  -4   6   4       42.92       38.55      2.26 o 
  -3   6   4        9.09       13.87      1.99 o 
  -2   6   4      129.58      110.34      3.83 o 
  -1   6   4       81.05       72.73      4.69 o 
   0   6   4       44.41       62.89      4.79 o 
   1   6   4      515.21      530.35      8.77 o 
   2   6   4       71.73       83.57      4.12 o 
   3   6   4       76.93       74.34      5.31 o 
   4   6   4       38.71       22.94      3.44 o 
 -10   7   4        0.58       -1.04      4.38 o 
  -9   7   4        1.31        5.02      2.64 o 
  -8   7   4       37.00       39.37      2.97 o 
  -7   7   4       68.12       81.59      6.02 o 
  -6   7   4      162.96      147.59      6.25 o 
  -5   7   4      577.13      573.53     12.30 o 
  -4   7   4       42.14       30.97      5.11 o 
  -3   7   4     1086.63      943.72     15.21 o 
  -2   7   4      132.69      131.57      4.35 o 
  -1   7   4       69.68       67.05      5.73 o 
   0   7   4       19.54       30.17      2.87 o 
   1   7   4       37.76       28.59      3.02 o 
   2   7   4        0.70        1.77      2.61 o 
   3   7   4      129.25      112.47      5.08 o 
  -9   8   4       77.94       79.69      4.72 o 
  -8   8   4        1.32        2.71      3.13 o 
  -7   8   4        0.02        2.29      3.13 o 
  -6   8   4        0.68        0.00      2.92 o 
  -5   8   4       29.76       36.26      4.17 o 
  -4   8   4      169.96      150.33      4.79 o 
  -3   8   4        8.35        6.36      2.06 o 
  -2   8   4       35.89       42.95      3.23 o 
  -1   8   4        0.24        1.64      3.44 o 
   0   8   4        7.59        7.51      2.43 o 
   1   8   4        3.54        8.25      4.48 o 
   2   8   4        0.61        4.48      2.65 o 
  -9   9   4      102.34      133.59      7.71 o 
  -8   9   4       22.21       14.26      4.69 o 
  -7   9   4        0.48       -0.21      3.13 o 
  -6   9   4       12.78       23.97      4.17 o 
  -5   9   4        0.78        1.25      3.13 o 
  -4   9   4        5.68        6.13      5.00 o 
  -3   9   4       17.90       14.80      5.94 o 
  -2   9   4       14.93        9.07      3.13 o 
  -1   9   4        0.01       -0.09      2.13 o 
   0   9   4       28.51       40.52      3.76 o 
   1   9   4       38.73       36.96      3.76 o 
  -8  10   4        2.42        5.00      3.96 o 
  -7  10   4       47.31       24.80      4.58 o 
  -6  10   4      106.20      123.38      7.50 o 
  -5  10   4        6.90        5.00      3.54 o 
  -4  10   4       22.60       32.79      6.46 o 
  -3  10   4      149.11      102.55      4.86 o 
  -2  10   4       25.94       33.49      3.61 o 
  -1  10   4        5.55        5.11      2.58 o 
  -6  11   4       16.34        8.13      3.96 o 
  -5  11   4       53.71       77.11      6.88 o 
  -4  11   4       23.77       41.31      3.97 o 
   0 -13   5        0.76        2.92      2.94 o 
   1 -13   5       13.83        8.54      3.40 o 
   2 -13   5       63.43       70.90      5.35 o 
   3 -13   5       53.08       48.35      5.63 o 
   4 -13   5       11.37        7.92      4.17 o 
  -2 -12   5        3.58        3.33      5.42 o 
  -1 -12   5       20.51       15.22      4.69 o 
   0 -12   5       13.22       11.77      3.11 o 
   1 -12   5       37.98       40.44      4.20 o 
   2 -12   5      272.11      241.82      7.41 o 
   3 -12   5       44.97       46.96      4.41 o 
   4 -12   5       71.87       74.40      6.46 o 
   5 -12   5        0.00       -2.50      3.75 o 
   6 -12   5       26.30       19.59      4.79 o 
  -3 -11   5       68.64       91.28      8.96 o 
  -2 -11   5       14.65       32.01      3.53 o 
  -1 -11   5        0.77       -0.18      2.52 o 
   0 -11   5      296.37      316.41      7.94 o 
   1 -11   5       51.93       56.65      5.42 o 
   2 -11   5       25.63       23.87      3.39 o 
   3 -11   5       97.67       98.74      5.10 o 
   4 -11   5        1.85        1.04      2.08 o 
   5 -11   5      140.07      145.67      7.27 o 
   6 -11   5       30.26       35.47      3.37 o 
  -4 -10   5      350.90      320.53     14.38 o 
  -3 -10   5      508.33      537.09     28.24 o 
  -2 -10   5      276.33      293.35      5.58 o 
  -1 -10   5      288.21      304.85     14.48 o 
   0 -10   5       64.04       72.08      4.35 o 
   1 -10   5        0.26       -1.43      2.61 o 
   2 -10   5       75.48       70.63      2.83 o 
   3 -10   5       13.17       15.04      1.96 o 
   4 -10   5       10.60        6.83      2.15 o 
   5 -10   5      137.48      131.17      4.42 o 
   6 -10   5      107.38      102.99      5.40 o 
   7 -10   5       17.85       16.00      4.06 o 
  -5  -9   5       17.91       28.97      6.46 o 
  -4  -9   5      269.73      268.84     12.50 o 
  -3  -9   5       55.19       60.29      3.03 o 
  -2  -9   5       85.45       82.39      3.18 o 
  -1  -9   5        3.94        6.50      2.27 o 
   0  -9   5        5.78        5.34      1.85 o 
   1  -9   5       10.17       16.84      2.21 o 
   2  -9   5        1.28        3.33      1.57 o 
   3  -9   5        7.50        9.44      1.74 o 
   4  -9   5       10.41       13.54      2.85 o 
   5  -9   5        4.59        3.44      2.80 o 
   6  -9   5        3.81        6.31      3.15 o 
   7  -9   5       17.31       29.93      4.36 o 
  -6  -8   5        0.00        0.63      3.96 o 
  -5  -8   5       35.15       36.26      6.46 o 
  -4  -8   5        4.35       13.13      4.79 o 
  -3  -8   5        8.12       10.39      1.69 o 
  -2  -8   5        9.84        9.79      1.63 o 
  -1  -8   5       26.94       29.79      2.68 o 
   0  -8   5      299.13      344.30      6.77 o 
   1  -8   5      129.72      130.10      3.01 o 
   2  -8   5      283.57      295.24      5.47 o 
   3  -8   5        1.26        0.52      1.73 o 
   4  -8   5        0.75        3.20      2.55 o 
   5  -8   5      509.97      481.07     20.22 o 
   6  -8   5      150.79      167.45      6.14 o 
   7  -8   5       48.15       49.98     13.44 o 
   8  -8   5        0.93       -0.14      3.39 o 
  -7  -7   5        0.71        1.04      3.96 o 
  -6  -7   5       50.81       58.35      7.29 o 
  -5  -7   5       50.98       57.31      6.46 o 
  -4  -7   5      222.86      248.83      8.96 o 
  -3  -7   5       17.51       17.81      2.24 o 
  -2  -7   5        2.90        3.97      1.80 o 
  -1  -7   5        3.13        4.25      1.77 o 
   0  -7   5      482.55      517.01      8.05 o 
   1  -7   5       39.70       50.45      2.09 o 
   2  -7   5        4.34        3.12      1.61 o 
   3  -7   5        0.00       -0.16      1.68 o 
   4  -7   5       54.75       61.17      4.00 o 
   5  -7   5      309.75      287.60      9.59 o 
   6  -7   5      303.99      283.49      7.54 o 
   7  -7   5        3.51        3.82      3.25 o 
   8  -7   5        0.09        5.88      3.61 o 
  -7  -6   5        0.90        1.11      2.58 o 
  -6  -6   5      116.73      126.09      8.34 o 
  -5  -6   5      901.87      859.88     21.88 o 
  -4  -6   5       43.08       57.09      2.31 o 
  -3  -6   5      103.50      101.20      2.59 o 
  -2  -6   5       40.18       42.14      2.81 o 
  -1  -6   5        3.59        9.15      3.02 o 
   0  -6   5       11.92       17.41      1.57 o 
   1  -6   5       11.32        5.73      1.55 o 
   2  -6   5      443.72      434.94      5.83 o 
   3  -6   5        1.79        3.56      1.99 o 
   4  -6   5        0.14        2.18      2.40 o 
   5  -6   5       23.55       27.30      3.50 o 
   6  -6   5        5.25        1.03      5.11 o 
   7  -6   5       34.51       48.01      5.73 o 
   8  -6   5       10.70       25.01      7.61 o 
  -8  -5   5        4.73        4.38      2.95 o 
  -7  -5   5       97.86      114.07      8.54 o 
  -6  -5   5      148.14      143.38      8.34 o 
  -5  -5   5      233.89      207.57      9.59 o 
  -4  -5   5       69.48       61.59      2.06 o 
  -3  -5   5       39.52       29.77      1.59 o 
  -2  -5   5      213.91      224.76      4.32 o 
  -1  -5   5      667.75      726.60      9.14 o 
   0  -5   5       58.59       52.91      2.64 o 
   1  -5   5      323.51      275.64      4.28 o 
   2  -5   5      178.72      170.31      4.58 o 
   3  -5   5      130.76      117.51      4.24 o 
   4  -5   5        3.61        5.19      2.45 o 
   5  -5   5        4.74        0.79      4.58 o 
   6  -5   5       21.63       16.50      3.30 o 
   7  -5   5       31.68       41.34      6.56 o 
   8  -5   5       52.51       52.58      6.67 o 
  -8  -4   5        0.03        2.74      2.72 o 
  -7  -4   5      194.55      171.52      8.96 o 
  -6  -4   5       25.13       32.51      5.21 o 
  -5  -4   5       88.79       93.94      6.46 o 
  -4  -4   5       51.96       53.76      2.41 o 
  -3  -4   5       60.83       74.37      2.32 o 
  -2  -4   5      353.60      358.42      4.68 o 
  -1  -4   5     1012.58     1083.20     10.55 o 
   0  -4   5       60.47       65.50      2.45 o 
   1  -4   5      471.65      432.14      4.88 o 
   2  -4   5      111.83      123.36      2.80 o 
   3  -4   5       38.28       38.46      3.00 o 
   4  -4   5        0.03        1.60      2.35 o 
   5  -4   5        7.69        7.09      2.77 o 
   6  -4   5       96.31       97.59      5.16 o 
   7  -4   5       45.84       34.19      4.21 o 
   8  -4   5        3.14        6.73      3.78 o 
  -9  -3   5       23.35       27.91      3.97 o 
  -8  -3   5       11.07       14.78      3.17 o 
  -7  -3   5        4.41        8.34      3.75 o 
  -6  -3   5       12.23       15.70      3.35 o 
  -5  -3   5        1.03        2.88      1.02 o 
  -4  -3   5      199.12      222.89      6.51 o 
  -3  -3   5       67.41       59.35      3.74 o 
  -2  -3   5     2081.91     2003.40     40.64 o 
  -1  -3   5      375.57      426.71      7.83 o 
   0  -3   5       51.08       40.64      3.04 o 
   1  -3   5       25.56       27.52      1.54 o 
   2  -3   5      692.96      684.55      7.41 o 
   3  -3   5        8.15       11.06      2.25 o 
   4  -3   5      196.85      178.41      5.45 o 
   5  -3   5       21.10       23.28      3.30 o 
   6  -3   5       93.35       82.07      6.56 o 
   7  -3   5        9.52       10.73      3.54 o 
  -9  -2   5       16.69       13.77      3.24 o 
  -8  -2   5       49.47       44.08      5.63 o 
  -7  -2   5       64.34       58.74      4.70 o 
  -6  -2   5        1.57        2.20      2.65 o 
  -5  -2   5      590.17      569.40     11.07 o 
  -4  -2   5        1.05        6.75      2.92 o 
  -3  -2   5       91.53       79.57      3.91 o 
  -2  -2   5      768.83      795.78     12.23 o 
  -1  -2   5       46.73       57.50      3.30 o 
   0  -2   5        6.90       15.77      2.03 o 
   1  -2   5      234.69      226.01      3.27 o 
   2  -2   5      550.98      605.51     14.48 o 
   3  -2   5      142.36      180.11      4.90 o 
   4  -2   5       69.07       64.29      4.09 o 
   5  -2   5       39.33       45.05      6.46 o 
   6  -2   5      172.21      178.36      7.50 o 
   7  -2   5       26.81       29.25      4.27 o 
 -10  -1   5        2.32        7.50      4.58 o 
  -9  -1   5        5.50        4.88      2.87 o 
  -8  -1   5        0.01       -0.02      2.26 o 
  -7  -1   5       34.39       40.67      4.30 o 
  -6  -1   5       17.59       23.05      3.25 o 
  -5  -1   5        7.44       16.26      2.80 o 
  -4  -1   5       34.57       40.44      3.35 o 
  -3  -1   5       51.93       79.18      3.91 o 
  -2  -1   5     1400.72     1475.43     13.10 o 
  -1  -1   5       76.74       83.97      3.55 o 
   0  -1   5       33.03       28.49      1.77 o 
   1  -1   5       93.94       92.71      2.33 o 
   2  -1   5       50.06       47.36      4.27 o 
   3  -1   5      108.18       92.60      4.00 o 
   4  -1   5      166.62      160.54      5.31 o 
   5  -1   5       25.95       26.36      8.54 o 
   6  -1   5        3.05        5.54      3.33 o 
   7  -1   5        1.84       -1.44      3.16 o 
 -10   0   5       12.24        9.38      4.58 o 
  -9   0   5       80.55       74.38      4.26 o 
  -8   0   5       97.28       94.85      4.26 o 
  -7   0   5        3.53        3.56      2.70 o 
  -6   0   5       11.87        9.29      2.75 o 
  -5   0   5        1.71        4.74      2.15 o 
  -4   0   5      737.89      736.65     19.59 o 
  -3   0   5     1418.43     1452.75     13.02 o 
  -2   0   5      597.98      573.47      7.58 o 
  -1   0   5      129.15      128.49      2.59 o 
   0   0   5      296.83      290.12      3.50 o 
   1   0   5       40.20       43.21      3.45 o 
   2   0   5      239.22      211.41      4.80 o 
   3   0   5       28.89       32.56      2.89 o 
   4   0   5       39.08       37.16     10.52 o 
   5   0   5      190.59      183.98      5.96 o 
   6   0   5        2.13       -0.12      5.42 o 
 -10   1   5       53.69       49.18      6.25 o 
  -9   1   5       47.83       51.72      3.81 o 
  -8   1   5        0.01        3.79      2.27 o 
  -7   1   5       32.70       30.68      3.65 o 
  -6   1   5      137.84      157.10      3.47 o 
  -5   1   5       76.67       93.47      2.56 o 
  -4   1   5        6.06        3.67      1.07 o 
  -3   1   5      407.77      372.79      3.79 o 
  -2   1   5       68.22       61.78      1.73 o 
  -1   1   5       66.22       66.80      2.08 o 
   0   1   5      395.71      373.48      3.91 o 
   1   1   5      417.49      459.57      5.51 o 
   2   1   5       24.81       29.17      2.00 o 
   3   1   5        4.81        4.46      3.54 o 
   4   1   5      197.67      173.23      5.51 o 
   5   1   5      106.27      115.06      5.15 o 
   6   1   5        0.82       -1.74      3.86 o 
 -10   2   5       19.72       22.09      5.21 o 
  -9   2   5        9.43        8.15      2.54 o 
  -8   2   5        0.50        9.00      2.46 o 
  -7   2   5      342.85      369.79      5.84 o 
  -6   2   5       23.41       33.28      2.03 o 
  -5   2   5       22.85       25.19      2.17 o 
  -4   2   5        9.99        4.54      1.22 o 
  -3   2   5        0.70        0.90      1.49 o 
  -2   2   5      135.54      139.77      2.72 o 
  -1   2   5       81.61       75.66      2.65 o 
   0   2   5      354.86      364.44      3.93 o 
   1   2   5      100.42      112.63      2.46 o 
   2   2   5       80.47       83.31      2.54 o 
   3   2   5      305.24      266.16      4.24 o 
   4   2   5       17.08       26.77      2.45 o 
   5   2   5        5.62        8.13      3.75 o 
   6   2   5        1.76        0.00      3.75 o 
 -10   3   5       44.33       55.23      6.46 o 
  -9   3   5      366.01      304.32      6.77 o 
  -8   3   5      361.42      399.49      7.50 o 
  -7   3   5      125.98      137.57      3.45 o 
  -6   3   5      121.98      139.73      3.81 o 
  -5   3   5      404.61      391.25      5.80 o 
  -4   3   5       33.99       36.21      1.93 o 
  -3   3   5      215.53      227.20      3.61 o 
  -2   3   5      506.85      505.59      6.63 o 
  -1   3   5       41.66       52.82      2.12 o 
   0   3   5      191.68      197.17      2.86 o 
   1   3   5      120.47      124.01      2.63 o 
   2   3   5        0.04        1.62      1.25 o 
   3   3   5        2.55        0.39      2.05 o 
   4   3   5       81.47       84.20      6.04 o 
   5   3   5       13.22        7.71      3.96 o 
 -10   4   5       59.75       84.61      7.71 o 
  -9   4   5        0.58        2.72      3.44 o 
  -8   4   5       78.76       88.73      4.19 o 
  -7   4   5       74.88       74.35      2.99 o 
  -6   4   5        8.63       12.67      1.94 o 
  -5   4   5      268.98      284.11      5.12 o 
  -4   4   5       23.12       19.78      1.67 o 
  -3   4   5       10.64       12.86      2.40 o 
  -2   4   5      254.47      258.84      4.86 o 
  -1   4   5      123.03      117.32      2.78 o 
   0   4   5       38.18       40.85      2.72 o 
   1   4   5      116.45      106.92      4.05 o 
   2   4   5       91.51       94.41      6.98 o 
   3   4   5        0.21        4.36      2.34 o 
   4   4   5       23.26       17.33      3.23 o 
 -10   5   5        0.31       -0.42      4.38 o 
  -9   5   5       50.46       60.59      4.16 o 
  -8   5   5       27.84       30.04      2.35 o 
  -7   5   5       13.98       12.17      1.91 o 
  -6   5   5      222.78      222.65      4.22 o 
  -5   5   5       34.41       22.30      2.92 o 
  -4   5   5        3.34        3.75      1.88 o 
  -3   5   5       26.17       22.30      2.05 o 
  -2   5   5       52.57       43.32      2.72 o 
  -1   5   5       36.12       31.67      2.58 o 
   0   5   5      343.09      344.64      8.44 o 
   1   5   5       26.26       34.01      5.00 o 
   2   5   5       16.05       26.30      2.95 o 
   3   5   5        3.56        1.14      2.43 o 
   4   5   5       44.04       32.84      3.68 o 
 -10   6   5       37.44       37.10      5.84 o 
  -9   6   5       65.63       53.75      4.76 o 
  -8   6   5       13.50        7.78      2.22 o 
  -7   6   5       20.26       20.23      2.80 o 
  -6   6   5      195.78      211.96      5.08 o 
  -5   6   5       17.25       19.28      2.40 o 
  -4   6   5       88.50      105.85      3.83 o 
  -3   6   5       43.92       31.06      2.64 o 
  -2   6   5      739.95      687.12      9.58 o 
  -1   6   5       33.67       33.45      2.80 o 
   0   6   5      245.61      272.67      6.26 o 
   1   6   5        0.02       -0.52      2.13 o 
   2   6   5        7.78        4.15      2.43 o 
   3   6   5        0.13        2.26      4.06 o 
 -10   7   5      149.61      202.15      9.80 o 
  -9   7   5        2.67        6.00      3.15 o 
  -8   7   5       16.75       19.34      2.79 o 
  -7   7   5       26.06       28.46      3.29 o 
  -6   7   5       52.86       37.10      3.96 o 
  -5   7   5       33.74       30.27      2.79 o 
  -4   7   5       15.57       15.99      2.34 o 
  -3   7   5      274.02      240.10      5.60 o 
  -2   7   5       35.55       33.85      2.87 o 
  -1   7   5       27.71       25.86      2.72 o 
   0   7   5       62.27       70.07      3.90 o 
   1   7   5       48.76       36.89      3.54 o 
   2   7   5       69.27       94.42      8.54 o 
  -9   8   5        4.22        7.92      6.04 o 
  -8   8   5       19.55       15.12      3.24 o 
  -7   8   5        7.93        3.54      3.13 o 
  -6   8   5        0.01       -4.06      2.71 o 
  -5   8   5       72.54       80.85      5.63 o 
  -4   8   5      197.94      177.91      5.16 o 
  -3   8   5       18.62       23.58      2.72 o 
  -2   8   5        0.19       -2.40      1.90 o 
  -1   8   5        8.54        7.91      3.33 o 
   0   8   5        2.99        2.29      2.36 o 
   1   8   5        9.17        5.17      2.64 o 
  -8   9   5       43.21       49.82      5.00 o 
  -7   9   5      102.35      115.67      7.09 o 
  -6   9   5       87.53       71.48      6.04 o 
  -5   9   5        2.41        5.21      2.36 o 
  -4   9   5       11.03       19.82      2.94 o 
  -3   9   5       34.32       51.03      3.76 o 
  -2   9   5        1.86       -1.14      2.13 o 
  -1   9   5       15.97       17.85      3.00 o 
  -7  10   5        9.43       15.21      4.38 o 
  -6  10   5        9.09        5.42      3.75 o 
  -5  10   5        0.76       -0.65      2.28 o 
  -4  10   5        2.88       -3.29      2.20 o 
  -3  10   5       11.12       25.94      7.50 o 
   0 -13   6       10.73        9.22      3.24 o 
   1 -13   6        0.30        0.78      2.97 o 
   2 -13   6       14.22       13.47      3.35 o 
   3 -13   6       46.72       45.22      5.84 o 
  -2 -12   6        7.69       17.30      6.25 o 
  -1 -12   6       39.17       53.59      4.42 o 
   0 -12   6       97.64      117.85      5.70 o 
   1 -12   6       58.71       61.43      4.63 o 
   2 -12   6      295.58      267.68      7.51 o 
   3 -12   6       32.61       33.14      5.00 o 
   4 -12   6       82.87       88.16      7.29 o 
   5 -12   6       35.10       39.79      3.38 o 
  -3 -11   6      172.11      169.23     11.05 o 
  -2 -11   6       78.98       96.91      8.75 o 
  -1 -11   6      256.90      302.04      9.90 o 
   0 -11   6      365.58      410.39      8.79 o 
   1 -11   6      194.05      195.36      6.31 o 
   2 -11   6      479.73      446.11      6.14 o 
   3 -11   6        0.02        0.84      2.00 o 
   4 -11   6        1.55       -1.30      2.17 o 
   5 -11   6       37.36       48.63      3.51 o 
   6 -11   6       21.12       19.04      3.05 o 
  -4 -10   6        2.83        4.38      4.58 o 
  -3 -10   6       86.19       91.07      8.34 o 
  -2 -10   6       22.24       29.55      3.08 o 
  -1 -10   6        1.06        4.33      2.92 o 
   0 -10   6       80.17       85.22      3.59 o 
   1 -10   6      103.33       97.71      3.76 o 
   2 -10   6      212.72      207.06      4.11 o 
   3 -10   6        9.53       11.45      2.17 o 
   4 -10   6       10.13       12.67      3.97 o 
   5 -10   6       19.02       23.35      3.74 o 
   6 -10   6      163.78      153.95      6.29 o 
  -5  -9   6       66.79       66.69      7.50 o 
  -4  -9   6       37.06       41.26      6.88 o 
  -3  -9   6       53.96       63.77      7.71 o 
  -2  -9   6        0.12        2.55      2.14 o 
  -1  -9   6       50.26       50.58      3.35 o 
   0  -9   6        0.00        1.40      2.03 o 
   1  -9   6       57.00       59.27      2.60 o 
   2  -9   6        7.98        5.76      1.66 o 
   3  -9   6        0.84        0.73      1.85 o 
   4  -9   6        5.82       12.40      3.00 o 
   5  -9   6       93.25       81.94      4.86 o 
   6  -9   6      501.61      442.75      9.70 o 
   7  -9   6        5.89        3.98      2.64 o 
  -6  -8   6        0.94       -0.21      3.75 o 
  -5  -8   6      245.00      237.37     11.67 o 
  -4  -8   6      386.75      367.84     13.96 o 
  -3  -8   6        3.31        9.80      4.17 o 
  -2  -8   6      142.03      131.24      4.47 o 
  -1  -8   6        0.02       -1.78      1.80 o 
   0  -8   6       99.40       95.50      5.21 o 
   1  -8   6      180.37      164.18      3.42 o 
   2  -8   6      196.91      206.32      4.47 o 
   3  -8   6        3.21        3.80      2.49 o 
   4  -8   6       31.79       37.52      3.59 o 
   5  -8   6       26.73       26.21      3.68 o 
   6  -8   6       12.19        9.27      3.29 o 
   7  -8   6        0.04       -0.69      3.25 o 
  -7  -7   6       45.21       50.02      7.50 o 
  -6  -7   6       44.53       49.18      7.09 o 
  -5  -7   6      809.15      728.79     20.42 o 
  -4  -7   6      179.14      177.14      9.38 o 
  -3  -7   6       31.85       27.50      2.25 o 
  -2  -7   6        5.17        6.03      2.40 o 
  -1  -7   6       17.83       17.28      2.29 o 
   0  -7   6       25.80       20.46      2.71 o 
   1  -7   6      582.11      563.77      7.35 o 
   2  -7   6       95.85      101.26      3.25 o 
   3  -7   6        5.43        1.97      2.40 o 
   4  -7   6      257.16      218.41      8.13 o 
   5  -7   6        3.43        0.91      3.65 o 
   6  -7   6       72.57       67.92      5.10 o 
   7  -7   6       52.50       57.42      7.92 o 
  -8  -6   6       11.87       11.57      3.54 o 
  -7  -6   6        5.67       12.92      4.58 o 
  -6  -6   6      135.74      116.71      8.13 o 
  -5  -6   6        2.27        8.96      4.17 o 
  -4  -6   6       13.93       15.84      4.38 o 
  -3  -6   6      405.59      405.74      6.33 o 
  -2  -6   6       29.98       26.42      2.19 o 
  -1  -6   6        0.97        6.51      1.73 o 
   0  -6   6      358.11      353.46      5.01 o 
   1  -6   6       69.48       77.86      2.98 o 
   2  -6   6      222.41      227.14      4.92 o 
   3  -6   6        0.35       -0.85      2.30 o 
   4  -6   6        5.70        4.77      2.65 o 
   5  -6   6       56.47       51.66      4.21 o 
   6  -6   6        8.58       10.62      3.30 o 
   7  -6   6       46.21       59.66      6.98 o 
  -8  -5   6        0.05        1.68      2.70 o 
  -7  -5   6       94.82      105.24      7.71 o 
  -6  -5   6       73.57       70.02      6.46 o 
  -5  -5   6      260.65      254.05     10.42 o 
  -4  -5   6       67.44       61.90      5.63 o 
  -3  -5   6       42.35       49.54      6.57 o 
  -2  -5   6        0.77        2.08      1.23 o 
  -1  -5   6       54.36       71.44      2.55 o 
   0  -5   6       12.70       24.54      2.00 o 
   1  -5   6        2.95        1.67      1.39 o 
   2  -5   6       30.31       28.64      2.00 o 
   3  -5   6       56.08       50.42      3.55 o 
   4  -5   6      327.91      283.13      6.79 o 
   5  -5   6       95.65       72.01      4.60 o 
   6  -5   6        0.14       12.55      3.30 o 
   7  -5   6      262.17      249.50      7.89 o 
  -9  -4   6       37.33       53.97      4.94 o 
  -8  -4   6       17.05       16.05      4.79 o 
  -7  -4   6       78.15       71.27      6.46 o 
  -6  -4   6      683.01      701.49     18.76 o 
  -5  -4   6      745.58      727.50     13.89 o 
  -4  -4   6        0.68        0.41      2.36 o 
  -3  -4   6      246.56      260.09      7.11 o 
  -2  -4   6       39.98       57.42      2.38 o 
  -1  -4   6      283.72      282.73      6.61 o 
   0  -4   6       89.65      129.83      4.37 o 
   1  -4   6      167.42      160.13      3.06 o 
   2  -4   6      132.56      141.86      3.19 o 
   3  -4   6       58.28       55.11      4.17 o 
   4  -4   6      264.94      250.36     12.50 o 
   5  -4   6       48.37       42.11      6.15 o 
   6  -4   6      276.92      246.81      7.30 o 
   7  -4   6      261.79      249.67      7.95 o 
  -9  -3   6        4.12        1.78      2.87 o 
  -8  -3   6        0.04       -1.46      3.33 o 
  -7  -3   6        9.36       13.61      3.56 o 
  -6  -3   6      238.92      250.25      7.96 o 
  -5  -3   6      314.22      258.30      7.65 o 
  -4  -3   6       19.22       28.02      3.40 o 
  -3  -3   6      221.91      212.68      6.20 o 
  -2  -3   6      448.53      428.42      8.60 o 
  -1  -3   6     5950.50     6327.35     73.11 o 
   0  -3   6     1622.02     1821.26     17.27 o 
   1  -3   6      165.94      138.25      2.90 o 
   2  -3   6      170.09      158.32      3.02 o 
   3  -3   6      134.21      160.65      7.61 o 
   4  -3   6        0.78       -0.57      2.50 o 
   5  -3   6       51.52       52.40      6.04 o 
   6  -3   6       94.75       96.32      5.51 o 
   7  -3   6       19.73       16.47      3.91 o 
  -9  -2   6        3.99        3.82      2.94 o 
  -8  -2   6       49.64       56.22      5.17 o 
  -7  -2   6      518.26      531.18     11.78 o 
  -6  -2   6       25.74       32.62      3.91 o 
  -5  -2   6      574.74      508.25     14.59 o 
  -4  -2   6       40.60       42.78      3.55 o 
  -3  -2   6       53.66       53.21      4.48 o 
  -2  -2   6      225.55      195.57      5.60 o 
  -1  -2   6      689.53      746.87     11.78 o 
   0  -2   6      365.63      321.87      4.97 o 
   1  -2   6      174.75      172.02      3.14 o 
   2  -2   6        0.53        1.57      1.61 o 
   3  -2   6       78.52       93.57      4.69 o 
   4  -2   6       33.94       29.57      4.58 o 
   5  -2   6       10.28        7.56      3.00 o 
   6  -2   6       11.97        8.22      3.24 o 
   7  -2   6       27.88       36.52      8.02 o 
 -10  -1   6       52.25       65.01      5.08 o 
  -9  -1   6       10.02        9.40      2.92 o 
  -8  -1   6        6.41        7.24      3.28 o 
  -7  -1   6       48.13       48.90     10.84 o 
  -6  -1   6      400.55      422.26     11.98 o 
  -5  -1   6        5.34        4.74      2.43 o 
  -4  -1   6       68.44       66.97      3.91 o 
  -3  -1   6       27.30       34.27      3.15 o 
  -2  -1   6      603.37      656.85     10.06 o 
  -1  -1   6       25.52       32.34      4.27 o 
   0  -1   6       40.83       38.00      1.95 o 
   1  -1   6       39.02       41.02      2.59 o 
   2  -1   6       14.06       17.45      2.45 o 
   3  -1   6       12.30       11.15      2.60 o 
   4  -1   6       62.23       57.51      9.17 o 
   5  -1   6        0.08        0.87      4.27 o 
   6  -1   6        0.05        4.54      3.15 o 
 -10   0   6       45.36       30.95      3.77 o 
  -9   0   6       23.14       37.00      3.62 o 
  -8   0   6        2.07        3.88      2.92 o 
  -7   0   6      150.95      159.58      6.35 o 
  -6   0   6      127.57      132.30      5.60 o 
  -5   0   6       14.41       20.15      7.92 o 
  -4   0   6      163.28      170.97      5.70 o 
  -3   0   6       35.56       42.61      1.35 o 
  -2   0   6      112.80       91.16      2.32 o 
  -1   0   6       44.12       43.26      1.79 o 
   0   0   6       66.89       57.51      2.56 o 
   1   0   6        9.68       12.94      2.10 o 
   2   0   6        0.43        0.49      1.95 o 
   3   0   6      460.33      466.26      8.25 o 
   4   0   6      332.96      283.69      6.91 o 
   5   0   6       65.71       55.49      4.39 o 
   6   0   6       22.48       25.97      3.85 o 
 -10   1   6        0.06        7.24      6.98 o 
  -9   1   6       20.22       20.66      3.12 o 
  -8   1   6       95.23       80.97      5.19 o 
  -7   1   6        4.29        8.52      3.25 o 
  -6   1   6       53.55       58.85      4.50 o 
  -5   1   6       38.73       31.91      2.05 o 
  -4   1   6        6.16       17.62      3.95 o 
  -3   1   6      249.71      237.68      3.19 o 
  -2   1   6       44.84       45.67      1.79 o 
  -1   1   6      295.79      271.65      4.07 o 
   0   1   6      801.29      844.31      7.11 o 
   1   1   6        0.53        0.02      1.10 o 
   2   1   6      101.29      104.76      3.29 o 
   3   1   6        2.06        0.87      3.44 o 
   4   1   6      305.25      290.17      7.06 o 
   5   1   6       46.41       51.44      4.28 o 
 -10   2   6        0.38       -2.50      4.38 o 
  -9   2   6        0.02        0.50      2.48 o 
  -8   2   6      174.19      155.34      4.98 o 
  -7   2   6      237.41      246.90     10.21 o 
  -6   2   6        2.24        1.74      1.40 o 
  -5   2   6       25.65       36.73      2.52 o 
  -4   2   6      227.96      206.50      3.09 o 
  -3   2   6      847.03      826.96      8.27 o 
  -2   2   6        5.37        1.03      1.09 o 
  -1   2   6       83.22      102.07      3.17 o 
   0   2   6      555.24      582.37      9.20 o 
   1   2   6       39.23       40.01      1.97 o 
   2   2   6        2.22        2.37      2.48 o 
   3   2   6       67.93       75.68      3.22 o 
   4   2   6        2.38        3.54      3.54 o 
 -10   3   6       52.68       54.39      6.67 o 
  -9   3   6        7.03        9.72      2.84 o 
  -8   3   6      609.23      643.66     12.99 o 
  -7   3   6        7.54        6.46      5.63 o 
  -6   3   6        0.28        8.35      1.70 o 
  -5   3   6      152.59      163.47      5.42 o 
  -4   3   6       84.13       85.89      2.42 o 
  -3   3   6      601.97      552.60      6.40 o 
  -2   3   6        8.50        5.31      1.47 o 
  -1   3   6       29.00       27.28      3.63 o 
   0   3   6       11.94       12.41      1.40 o 
   1   3   6      195.85      206.81      3.95 o 
   2   3   6        1.95       -0.17      1.99 o 
   3   3   6      102.20      111.95      7.50 o 
   4   3   6        2.26        3.13      3.75 o 
 -10   4   6       21.38       16.88      5.21 o 
  -9   4   6      103.74      125.59      5.13 o 
  -8   4   6        4.34        6.44      2.75 o 
  -7   4   6       18.40       18.86      2.48 o 
  -6   4   6      126.55      149.46      4.11 o 
  -5   4   6        5.60        6.17      2.29 o 
  -4   4   6       12.72       19.81      3.75 o 
  -3   4   6       93.97       96.82      3.24 o 
  -2   4   6        0.92        1.08      1.54 o 
  -1   4   6       28.90       21.70      2.34 o 
   0   4   6       46.49       41.79      2.94 o 
   1   4   6      234.16      239.93      6.15 o 
   2   4   6        1.48        2.95      2.28 o 
   3   4   6       15.45       13.02      4.69 o 
   4   4   6        8.46        7.09      4.17 o 
 -10   5   6       31.44       34.39      6.04 o 
  -9   5   6       18.26       18.24      3.25 o 
  -8   5   6        2.85       -0.98      2.63 o 
  -7   5   6      225.15      222.76      4.39 o 
  -6   5   6      200.25      219.96      5.11 o 
  -5   5   6       36.26       32.47      5.63 o 
  -4   5   6       39.16       39.19      3.23 o 
  -3   5   6       60.17       70.44      3.24 o 
  -2   5   6        0.04        3.80      3.96 o 
  -1   5   6       99.08       88.68      3.83 o 
   0   5   6      209.21      231.93      6.46 o 
   1   5   6        4.29        6.25      2.36 o 
   2   5   6       11.75        9.82      2.64 o 
   3   5   6        3.38        3.91      2.72 o 
 -10   6   6       75.61       61.48      6.88 o 
  -9   6   6        1.50        2.96      2.82 o 
  -8   6   6        6.30        4.88      3.12 o 
  -7   6   6      157.17      163.53      4.53 o 
  -6   6   6       32.51       33.76      3.54 o 
  -5   6   6        2.33        2.34      1.75 o 
  -4   6   6      421.29      402.39      7.00 o 
  -3   6   6      409.05      405.48      7.22 o 
  -2   6   6      103.00       83.35      3.76 o 
  -1   6   6        4.49        2.29      2.92 o 
   0   6   6       92.27       88.47      4.13 o 
   1   6   6        0.30       -0.76      2.28 o 
   2   6   6        5.72        2.03      4.79 o 
  -9   7   6       27.25       21.61      4.00 o 
  -8   7   6       85.12      103.57      5.43 o 
  -7   7   6       32.29       36.19      3.67 o 
  -6   7   6       25.63       21.67      3.54 o 
  -5   7   6        3.46        2.35      1.99 o 
  -4   7   6       44.71       41.08      3.08 o 
  -3   7   6      154.62      131.67      5.73 o 
  -2   7   6       19.71       21.89      2.72 o 
  -1   7   6        7.43        6.15      2.21 o 
   0   7   6      109.48      108.53      5.84 o 
   1   7   6        4.73        2.19      2.49 o 
  -9   8   6        0.03        6.25      6.46 o 
  -8   8   6       33.64       37.27      9.17 o 
  -7   8   6       19.35       11.67      3.54 o 
  -6   8   6       22.01       33.14      4.38 o 
  -5   8   6        0.29       -2.22      3.54 o 
  -4   8   6       73.35       74.78      4.06 o 
  -3   8   6       54.05       51.81      3.68 o 
  -2   8   6        5.14        7.29      2.36 o 
  -1   8   6       48.78       51.34      5.00 o 
   0   8   6       70.98       84.14      5.94 o 
  -8   9   6       47.40       51.15      9.17 o 
  -7   9   6       16.61       15.84      3.96 o 
  -6   9   6        5.28       11.05      3.54 o 
  -5   9   6        0.93       -1.96      2.13 o 
  -4   9   6       59.50       56.14      3.97 o 
  -3   9   6        3.78        0.00      2.21 o 
  -2   9   6       30.76       42.71      3.90 o 
   1 -13   7        0.05        1.50      3.33 o 
   2 -13   7      119.56      112.75      7.71 o 
  -2 -12   7       70.75       72.32      9.17 o 
  -1 -12   7        0.10       -0.63      5.00 o 
   0 -12   7       15.74       25.87      3.53 o 
   1 -12   7       27.88       26.75      3.54 o 
   2 -12   7      223.19      235.91      9.17 o 
   3 -12   7      371.99      371.80     11.67 o 
   4 -12   7       71.87       76.43      7.50 o 
  -3 -11   7        1.89        4.58      5.00 o 
  -2 -11   7       33.24       45.22      7.50 o 
  -1 -11   7        0.85        3.33      4.79 o 
   0 -11   7        5.71        5.23      2.50 o 
   1 -11   7       44.50       56.08      3.39 o 
   2 -11   7       51.67       55.16      3.80 o 
   3 -11   7       87.35       89.94      3.87 o 
   4 -11   7       43.51       38.31      3.20 o 
   5 -11   7       81.78       83.10      4.35 o 
  -4 -10   7       41.44       55.44      7.92 o 
  -3 -10   7        2.93        8.54      4.79 o 
  -2 -10   7      122.69      119.42      8.75 o 
  -1 -10   7       65.70       65.18      4.11 o 
   0 -10   7       77.92       76.87      3.48 o 
   1 -10   7        4.51        8.44      2.14 o 
   2 -10   7      566.95      548.54     10.42 o 
   3 -10   7        2.28        0.31      2.73 o 
   4 -10   7       61.90       70.25      4.84 o 
   5 -10   7        0.77       -1.90      2.95 o 
   6 -10   7       15.75        9.87      4.38 o 
  -5  -9   7        2.79       10.42      5.00 o 
  -4  -9   7      375.78      364.50     14.59 o 
  -3  -9   7       22.59       21.47      5.42 o 
  -2  -9   7       84.83       87.74      7.29 o 
  -1  -9   7       26.35       32.02      3.00 o 
   0  -9   7        0.00       -0.10      1.84 o 
   1  -9   7      118.68      142.80      4.19 o 
   2  -9   7     1225.94     1159.02     10.66 o 
   3  -9   7        1.04        3.49      2.55 o 
   4  -9   7        1.14        0.55      2.75 o 
   5  -9   7       15.87       20.66      3.74 o 
  -6  -8   7       25.42       30.22      6.25 o 
  -5  -8   7       28.48       26.88      5.63 o 
  -4  -8   7      185.93      178.40     10.00 o 
  -3  -8   7       50.01       59.40      6.25 o 
  -2  -8   7        1.66        6.46      3.96 o 
  -1  -8   7      290.54      305.51      8.96 o 
   0  -8   7        0.05       -0.04      1.64 o 
   1  -8   7      489.25      465.49      5.74 o 
   2  -8   7      662.34      606.22      8.12 o 
   3  -8   7       21.39       19.47      3.05 o 
   4  -8   7        0.83        2.87      2.25 o 
   5  -8   7      183.85      201.21      6.59 o 
   6  -8   7        7.87        7.06      3.35 o 
  -7  -7   7       37.71       49.81      7.29 o 
  -6  -7   7       13.69        6.04      4.17 o 
  -5  -7   7      128.40      112.96      7.92 o 
  -4  -7   7       31.23       35.43      5.63 o 
  -3  -7   7      181.05      167.97      8.75 o 
  -2  -7   7       43.19       49.58      3.08 o 
  -1  -7   7       47.15       52.07      3.15 o 
   0  -7   7        7.53       11.30      3.33 o 
   1  -7   7       11.70       14.70      2.04 o 
   2  -7   7        3.12        6.65      1.79 o 
   3  -7   7        3.17       -0.54      2.28 o 
   4  -7   7       23.99       22.59      3.38 o 
   5  -7   7      324.90      298.69      7.83 o 
   6  -7   7        1.63       -0.63      3.23 o 
   7  -7   7        0.48        1.23      3.30 o 
  -8  -6   7        0.09        2.92      4.17 o 
  -7  -6   7       26.96       33.76      6.25 o 
  -6  -6   7       27.68       24.18      5.21 o 
  -5  -6   7      484.95      447.45     14.80 o 
  -4  -6   7      302.26      306.77     11.46 o 
  -3  -6   7      300.01      267.59     10.21 o 
  -2  -6   7      304.42      305.95     10.00 o 
  -1  -6   7       43.20       45.52      2.89 o 
   0  -6   7        7.72        3.46      2.29 o 
   1  -6   7      161.61      166.65      8.13 o 
   2  -6   7       16.00       14.46      2.00 o 
   3  -6   7       65.03       65.86      4.48 o 
   4  -6   7       10.80       14.82      3.23 o 
   5  -6   7      184.11      161.34      7.82 o 
   6  -6   7        0.09       -0.57      3.00 o 
   7  -6   7        4.19        8.87      4.79 o 
  -8  -5   7       18.81       16.46      5.00 o 
  -7  -5   7       55.96       56.89      6.46 o 
  -6  -5   7      110.57       97.95      7.50 o 
  -5  -5   7     1219.38     1178.65     19.73 o 
  -4  -5   7       27.57       29.80      4.01 o 
  -3  -5   7       16.23       24.03      3.62 o 
  -2  -5   7        7.82        7.33      1.86 o 
  -1  -5   7      225.58      218.87      6.31 o 
   0  -5   7      601.72      583.13      7.78 o 
   1  -5   7       68.17       58.40      2.48 o 
   2  -5   7       34.23       32.36      2.44 o 
   3  -5   7       10.08        8.77      2.70 o 
   4  -5   7        0.34        2.08      3.13 o 
   5  -5   7       29.95       32.15      7.61 o 
   6  -5   7        4.43        7.95      4.06 o 
  -9  -4   7       26.95       19.20      3.90 o 
  -8  -4   7        0.59        3.75      3.96 o 
  -7  -4   7       37.36       39.18      6.04 o 
  -6  -4   7      290.78      258.60      8.45 o 
  -5  -4   7       25.25       33.03      6.04 o 
  -4  -4   7        2.14        7.00      2.81 o 
  -3  -4   7       16.87       12.30      2.92 o 
  -2  -4   7      195.92      212.71      6.31 o 
  -1  -4   7      108.16      108.80      4.56 o 
   0  -4   7     2464.65     2726.39     25.15 o 
   1  -4   7       14.73       20.13      1.77 o 
   2  -4   7       96.24      102.60      3.14 o 
   3  -4   7       66.50       59.20      4.00 o 
   4  -4   7      191.42      161.81      6.88 o 
   5  -4   7        0.85       -0.59      3.23 o 
   6  -4   7       68.23       82.83      5.46 o 
  -9  -3   7       11.70        7.12      3.17 o 
  -8  -3   7       56.60       65.88      8.65 o 
  -7  -3   7      276.79      275.86      8.81 o 
  -6  -3   7       21.02       25.22      3.91 o 
  -5  -3   7      205.19      196.77      6.96 o 
  -4  -3   7      133.29      108.28      5.15 o 
  -3  -3   7       15.09       21.93      3.05 o 
  -2  -3   7        8.03       22.10      3.05 o 
  -1  -3   7     2417.57     2464.63     38.14 o 
   0  -3   7       25.70       33.42      2.31 o 
   1  -3   7        7.17        7.25      1.48 o 
   2  -3   7        2.33        3.64      2.20 o 
   3  -3   7       81.88       74.57      4.21 o 
   4  -3   7      465.97      413.35     10.63 o 
   5  -3   7       34.86       22.00      3.55 o 
   6  -3   7       49.41       49.46      6.36 o 
  -9  -2   7        6.74        7.25      6.15 o 
  -8  -2   7      335.30      342.73     10.03 o 
  -7  -2   7      130.82      138.13      6.46 o 
  -6  -2   7     1281.11     1249.81     27.09 o 
  -5  -2   7     1085.74     1039.12     17.24 o 
  -4  -2   7      124.45      117.56      5.21 o 
  -3  -2   7        6.84        7.25      3.33 o 
  -2  -2   7     1760.43     1800.46     24.39 o 
  -1  -2   7       35.73       42.06      3.70 o 
   0  -2   7        0.92       -1.82      1.53 o 
   1  -2   7        2.49        2.75      1.41 o 
   2  -2   7       48.10       51.53      3.00 o 
   3  -2   7       37.67       43.13      3.65 o 
   4  -2   7       91.59       79.20      4.61 o 
   5  -2   7      129.29      133.30     11.05 o 
   6  -2   7       14.22       13.42      7.92 o 
 -10  -1   7        0.00       -0.15      2.90 o 
  -9  -1   7       11.89       18.39      8.54 o 
  -8  -1   7      171.66      161.42      7.15 o 
  -7  -1   7      389.03      365.86      9.84 o 
  -6  -1   7      330.18      338.66     12.09 o 
  -5  -1   7      222.25      227.68     10.42 o 
  -4  -1   7       66.93       72.71      4.36 o 
  -3  -1   7       35.61       39.89      3.55 o 
  -2  -1   7       18.68       24.48      3.90 o 
  -1  -1   7       39.41       40.15      3.38 o 
   0  -1   7       47.91       52.19      2.77 o 
   1  -1   7        2.13        2.20      1.71 o 
   2  -1   7      122.90      104.29      3.65 o 
   3  -1   7        5.35        5.70      2.60 o 
   4  -1   7      102.08      109.88      5.01 o 
   5  -1   7       26.15       22.95      5.84 o 
   6  -1   7        4.26        0.58      3.24 o 
 -10   0   7      103.14       98.55      5.04 o 
  -9   0   7        0.03        2.22      3.35 o 
  -8   0   7       46.90       48.87      4.90 o 
  -7   0   7      100.38       84.27      5.45 o 
  -6   0   7       12.78       18.13      4.58 o 
  -5   0   7       18.92       24.65      4.17 o 
  -4   0   7        4.44        5.58      2.45 o 
  -3   0   7      269.96      310.01      3.58 o 
  -2   0   7       52.00       63.02      1.98 o 
  -1   0   7       20.10       31.10      2.20 o 
   0   0   7      116.38      101.96      3.24 o 
   1   0   7       57.22       53.55      3.30 o 
   2   0   7       17.75       14.99      4.38 o 
   3   0   7      535.79      536.04     11.46 o 
   4   0   7      249.44      232.74      6.66 o 
   5   0   7       20.83       16.63      5.21 o 
 -10   1   7       77.22       72.67      4.66 o 
  -9   1   7       18.94       25.97      5.92 o 
  -8   1   7        0.43       -0.27      3.00 o 
  -7   1   7       81.75       82.39      5.43 o 
  -6   1   7       18.21       29.80      5.21 o 
  -5   1   7        9.83        7.45      2.94 o 
  -4   1   7       32.97       36.86      1.65 o 
  -3   1   7       62.50       69.37      2.00 o 
  -2   1   7      335.07      335.36      4.30 o 
  -1   1   7       52.76       51.84      2.36 o 
   0   1   7       84.55       88.89      2.39 o 
   1   1   7       38.14       39.73      2.04 o 
   2   1   7        9.18       11.00      1.98 o 
   3   1   7       12.23       19.85      2.42 o 
   4   1   7      360.31      358.10      8.01 o 
   5   1   7       12.97       12.30      4.38 o 
 -10   2   7       14.39       15.12      3.37 o 
  -9   2   7      139.72      165.88      5.57 o 
  -8   2   7       41.63       54.63      5.04 o 
  -7   2   7      835.58      840.71     15.74 o 
  -5   2   7       45.20       47.52      2.41 o 
  -4   2   7      225.18      246.80      3.61 o 
  -3   2   7       23.44       23.83      1.56 o 
  -2   2   7      145.94      138.70      3.20 o 
  -1   2   7        0.02        0.44      1.29 o 
   0   2   7       48.03       47.44      2.08 o 
   1   2   7        1.58        1.39      1.35 o 
   2   2   7       17.99       21.48      2.20 o 
   3   2   7       12.60        8.13      3.75 o 
   4   2   7       43.20       30.22      5.00 o 
 -10   3   7       19.80       14.46      3.32 o 
  -9   3   7       22.70       26.37      6.41 o 
  -8   3   7       81.87       90.83      5.79 o 
  -7   3   7       88.37       92.26      5.72 o 
  -6   3   7        7.55       10.42      4.58 o 
  -5   3   7        0.00        1.79      1.26 o 
  -4   3   7       25.87       32.43      1.89 o 
  -3   3   7      314.35      289.00      5.42 o 
  -2   3   7        8.96        7.93      1.69 o 
  -1   3   7       26.86       31.04      3.30 o 
   0   3   7      172.95      176.02      4.94 o 
   1   3   7        9.21       11.25      2.43 o 
   2   3   7       21.51       21.08      3.02 o 
   3   3   7        2.08        6.25      3.75 o 
 -10   4   7       16.57       23.93      3.63 o 
  -9   4   7      114.81      128.32      5.33 o 
  -8   4   7       12.42       13.11      2.94 o 
  -7   4   7      200.73      190.17      7.43 o 
  -6   4   7       25.76       41.22      3.96 o 
  -5   4   7        2.26        1.95      1.71 o 
  -4   4   7       73.10       77.66      4.27 o 
  -3   4   7      101.66       91.51      4.38 o 
  -2   4   7       12.56        8.35      1.92 o 
  -1   4   7        9.85       16.20      2.34 o 
   0   4   7        3.65        7.46      2.61 o 
   1   4   7      258.48      280.91      6.70 o 
   2   4   7       58.75       63.46      4.13 o 
   3   4   7        0.83        0.10      2.65 o 
 -10   5   7       16.39       14.65      3.37 o 
  -9   5   7        3.20        3.49      2.96 o 
  -8   5   7       10.63        8.27      2.78 o 
  -7   5   7        4.93        3.44      3.76 o 
  -6   5   7       16.76        9.47      3.86 o 
  -5   5   7      227.42      229.13      5.01 o 
  -4   5   7       76.32       93.80      3.54 o 
  -3   5   7      836.26      767.57     11.88 o 
  -2   5   7       23.04       19.34      2.49 o 
  -1   5   7       73.27       72.19      3.68 o 
   0   5   7      326.15      373.12      7.59 o 
   1   5   7        0.35        3.27      2.34 o 
   2   5   7        8.33        5.11      2.80 o 
  -9   6   7        0.76       -3.83      3.04 o 
  -8   6   7        0.08        0.82      3.10 o 
  -7   6   7        1.76       -0.21      5.21 o 
  -6   6   7       72.36       85.65      5.21 o 
  -5   6   7       19.16       15.29      2.71 o 
  -4   6   7      356.06      338.45      6.63 o 
  -3   6   7       12.88       16.76      2.43 o 
  -2   6   7        0.14       -0.38      1.84 o 
  -1   6   7        5.00       10.65      2.51 o 
   0   6   7        1.69        8.36      2.43 o 
   1   6   7       19.95       11.82      2.79 o 
  -9   7   7       12.69       19.17      6.67 o 
  -8   7   7       78.23       78.15     10.42 o 
  -7   7   7       35.29       33.06      3.62 o 
  -6   7   7        3.29        4.79      2.92 o 
  -5   7   7        1.13        1.35      2.06 o 
  -4   7   7       37.79       33.28      5.63 o 
  -3   7   7        4.03       -0.94      2.06 o 
  -2   7   7        0.30        0.89      2.13 o 
  -1   7   7       17.56       18.06      2.81 o 
   0   7   7       23.79       18.24      3.08 o 
  -8   8   7        0.00        0.21      6.25 o 
  -7   8   7        9.85        9.86      3.15 o 
  -6   8   7        0.21        1.04      2.92 o 
  -5   8   7        8.74       10.41      2.49 o 
  -4   8   7      118.70      127.97      4.86 o 
  -3   8   7       32.78       26.19      3.23 o 
  -2   8   7       34.01       36.15      6.36 o 
  -6   9   7        4.69        1.67      3.13 o 
  -5   9   7       34.23       32.87      3.38 o 
  -4   9   7       35.69       51.51      3.95 o 
  -2 -12   8       49.34       52.31      8.13 o 
  -1 -12   8      158.40      167.77     10.84 o 
   0 -12   8        0.05       11.05      5.21 o 
   1 -12   8        1.05        5.02      3.54 o 
   2 -12   8       39.47       49.80      4.15 o 
   3 -12   8       56.67       66.13      3.79 o 
  -3 -11   8       25.25       30.64      6.67 o 
  -2 -11   8      189.89      179.85     10.63 o 
  -1 -11   8        1.96        3.13      4.79 o 
   0 -11   8        2.56        4.12      2.14 o 
   1 -11   8      117.08      116.64      4.29 o 
   2 -11   8      115.12      109.90      5.29 o 
   3 -11   8      136.73      138.46      4.60 o 
   4 -11   8        4.12        1.90      2.38 o 
  -4 -10   8       11.45       20.01      6.04 o 
  -3 -10   8        0.65        3.33      4.58 o 
  -2 -10   8        0.02        3.54      4.38 o 
  -1 -10   8        2.79        4.17      4.17 o 
   0 -10   8       65.76       71.63      3.49 o 
   1 -10   8      237.92      224.12      5.15 o 
   2 -10   8      304.81      300.37      5.82 o 
   3 -10   8       32.98       28.15      5.06 o 
   4 -10   8       10.94        8.05      3.20 o 
   5 -10   8       79.90       85.22      5.56 o 
  -5  -9   8       18.02       20.84      5.42 o 
  -4  -9   8        0.04       -1.88      3.75 o 
  -3  -9   8       53.48       46.27      6.67 o 
  -2  -9   8        0.90       -0.21      3.75 o 
  -1  -9   8       12.02       17.71      4.79 o 
   0  -9   8      213.06      216.24      6.12 o 
   1  -9   8       13.93       11.16      2.62 o 
   2  -9   8       27.89       36.40      3.68 o 
   3  -9   8        1.50        1.89      2.79 o 
   4  -9   8      171.62      167.77      6.17 o 
   5  -9   8       43.12       31.90     11.67 o 
  -6  -8   8        1.89        5.63      4.58 o 
  -5  -8   8        2.62        2.29      4.17 o 
  -4  -8   8        7.16        6.25      4.17 o 
  -3  -8   8        0.48       -1.88      3.54 o 
  -2  -8   8       19.87       27.09      5.00 o 
  -1  -8   8       83.42       81.37      3.80 o 
   0  -8   8       23.41       21.44      2.31 o 
   1  -8   8      104.26      109.01      3.70 o 
   2  -8   8      221.29      208.06      6.08 o 
   3  -8   8       24.63       23.13      4.58 o 
   4  -8   8        2.52        3.03      2.95 o 
   5  -8   8       49.25       44.00     10.63 o 
   6  -8   8       11.24        9.81      5.94 o 
  -7  -7   8       77.16       73.36      7.71 o 
  -6  -7   8      275.28      245.92     11.88 o 
  -5  -7   8        2.16       -1.25      3.54 o 
  -4  -7   8      245.73      212.57     10.00 o 
  -3  -7   8        0.28        1.04      3.33 o 
  -2  -7   8       21.16       28.97      5.00 o 
  -1  -7   8       77.04       71.63      6.67 o 
   0  -7   8       46.48       53.83      2.98 o 
   1  -7   8      513.04      492.17      8.68 o 
   2  -7   8      213.41      194.34      5.85 o 
   3  -7   8      141.44      140.68      5.34 o 
   4  -7   8        3.59        0.69      2.85 o 
   5  -7   8        2.81        3.57      3.00 o 
   6  -7   8       14.16       17.12      3.76 o 
  -8  -6   8        8.83       15.63      5.42 o 
  -7  -6   8      144.62      123.79      8.75 o 
  -6  -6   8       50.15       38.56      6.25 o 
  -5  -6   8       28.47       26.68      5.42 o 
  -4  -6   8        7.10        7.12      3.38 o 
  -3  -6   8       93.89       91.07      5.47 o 
  -2  -6   8       52.76       60.09     11.57 o 
  -1  -6   8      400.08      417.25      9.36 o 
   0  -6   8      105.60      112.24      4.40 o 
   1  -6   8     1099.08     1073.55     14.31 o 
   2  -6   8      242.92      232.79      6.23 o 
   3  -6   8      180.47      178.86      5.72 o 
   4  -6   8        0.49       -1.45      2.75 o 
   5  -6   8       26.24       23.07      3.89 o 
   6  -6   8        1.48        3.61      3.25 o 
  -8  -5   8       58.50       60.85      7.71 o 
  -7  -5   8        2.71        2.50      3.96 o 
  -6  -5   8      100.90       88.81      5.94 o 
  -5  -5   8       21.36       23.83      4.10 o 
  -4  -5   8        1.52        4.60      3.08 o 
  -3  -5   8        4.64        7.78      3.03 o 
  -2  -5   8      176.95      163.92      6.06 o 
  -1  -5   8       44.36       44.69      6.36 o 
   0  -5   8       29.81       35.04      2.26 o 
   1  -5   8      105.59       98.27      4.27 o 
   2  -5   8        7.86        6.21      2.55 o 
   3  -5   8       13.07       16.59      5.21 o 
   4  -5   8        1.54        1.07      4.48 o 
   5  -5   8      122.78      118.72      5.66 o 
   6  -5   8       18.08       15.69      3.80 o 
  -9  -4   8       23.17       25.22      6.25 o 
  -8  -4   8        3.18        3.33      4.17 o 
  -7  -4   8       61.88       41.52     10.32 o 
  -6  -4   8      282.69      278.89      8.86 o 
  -5  -4   8      812.27      771.07     14.81 o 
  -4  -4   8        0.20       -1.04      2.62 o 
  -3  -4   8        0.50        0.66      2.71 o 
  -2  -4   8      108.04      117.98      5.26 o 
  -1  -4   8      251.27      243.45      6.85 o 
   0  -4   8      246.67      276.58      4.55 o 
   1  -4   8       19.95       22.47      2.00 o 
   2  -4   8       14.36       17.56      2.90 o 
   3  -4   8        1.52       -2.53      2.92 o 
   4  -4   8       12.16       11.05      3.15 o 
   5  -4   8        2.51        0.03      5.84 o 
   6  -4   8       11.14        4.09      3.45 o 
  -9  -3   8        0.16       -2.20     11.25 o 
  -8  -3   8       11.89       12.41      4.27 o 
  -6  -3   8      120.25      141.96      6.55 o 
  -5  -3   8      188.83      188.88      7.06 o 
  -4  -3   8        4.20        1.83      2.62 o 
  -3  -3   8      302.78      287.14      7.83 o 
  -2  -3   8      438.90      464.00      9.64 o 
  -1  -3   8       22.07       30.95      3.29 o 
   0  -3   8      249.41      264.21      5.35 o 
   1  -3   8       97.99       89.73      3.85 o 
   2  -3   8       89.79      105.56      4.75 o 
   3  -3   8       13.48       11.22      3.23 o 
   4  -3   8        9.66       11.95      3.65 o 
   5  -3   8       18.73       27.05      3.80 o 
  -9  -2   8       10.75        8.17      4.09 o 
  -8  -2   8        0.10        2.43      3.28 o 
  -7  -2   8       45.75       50.85      6.67 o 
  -6  -2   8      170.59      172.53      7.00 o 
  -5  -2   8       44.73       41.54      4.39 o 
  -4  -2   8      111.66      122.82      5.45 o 
  -3  -2   8      165.66      175.36      6.16 o 
  -2  -2   8        0.77       -2.94      2.35 o 
  -1  -2   8      339.42      337.33     11.05 o 
   0  -2   8      745.63      741.44      8.06 o 
   1  -2   8      287.93      295.35      4.75 o 
   2  -2   8       55.84       47.36      5.52 o 
   3  -2   8       15.29       15.67      3.00 o 
   4  -2   8       79.17       76.07      7.29 o 
   5  -2   8        7.04        0.91      3.08 o 
  -9  -1   8        1.87        1.01      3.39 o 
  -8  -1   8       22.41       31.59      4.60 o 
  -7  -1   8       24.39       21.85      7.09 o 
  -6  -1   8      133.53      126.17      6.11 o 
  -5  -1   8       92.87       82.96      7.92 o 
  -4  -1   8       21.70       28.43      3.65 o 
  -3  -1   8      181.52      176.87      5.14 o 
  -2  -1   8       95.22      102.20      2.98 o 
  -1  -1   8        3.54        4.12      2.60 o 
   0  -1   8      167.30      156.16      3.55 o 
   1  -1   8      152.33      133.67      4.13 o 
   2  -1   8       20.92       22.91      6.15 o 
   3  -1   8       64.88       72.18      6.56 o 
   4  -1   8      290.59      247.53      7.06 o 
   5  -1   8        0.89        4.52      3.25 o 
 -10   0   8       34.26       48.57      4.29 o 
  -9   0   8        1.17        2.60      3.40 o 
  -8   0   8       65.54       86.48      5.85 o 
  -7   0   8      428.62      242.38     11.46 o 
  -6   0   8      621.31      655.18     13.52 o 
  -5   0   8        0.19       -1.61      2.65 o 
  -4   0   8      102.88      120.27      5.63 o 
  -3   0   8        3.14        7.09      2.32 o 
  -2   0   8       27.64       26.61      1.59 o 
  -1   0   8       40.81       42.16      2.63 o 
   0   0   8       94.06       98.71      2.95 o 
   1   0   8       22.31       15.00      2.25 o 
   2   0   8        0.01       -3.45      2.30 o 
   3   0   8       22.69       17.96      3.65 o 
   4   0   8        5.64       13.19      3.30 o 
 -10   1   8        9.61       10.94      3.15 o 
  -9   1   8      186.75      148.39      7.18 o 
  -8   1   8       46.27       54.98      5.19 o 
  -7   1   8      829.83      516.43     17.30 o 
  -6   1   8      277.42      297.60      8.81 o 
  -5   1   8      122.38      101.79      5.55 o 
  -4   1   8        2.12        6.57      1.14 o 
  -3   1   8      149.17      150.89      2.90 o 
  -2   1   8       57.44       55.71      2.30 o 
  -1   1   8      471.29      489.50      5.79 o 
   0   1   8      128.01      138.36      3.11 o 
   1   1   8        1.58       -1.55      1.58 o 
   2   1   8      119.07      116.76      3.80 o 
   3   1   8       54.52       56.72      3.98 o 
   4   1   8       45.69       45.22      5.42 o 
 -10   2   8        1.02       -4.02      2.80 o 
  -9   2   8       27.03       47.23     11.88 o 
  -8   2   8        4.53        8.91      3.85 o 
  -7   2   8       10.90       10.21      3.54 o 
  -6   2   8      333.35      330.21      9.34 o 
  -5   2   8      112.84      120.43      6.02 o 
  -4   2   8       22.36       19.97      1.79 o 
  -3   2   8       88.23       91.61      3.19 o 
  -2   2   8       11.37       14.28      1.92 o 
  -1   2   8       36.73       41.03      2.34 o 
   0   2   8       45.40       48.87      2.71 o 
   1   2   8       77.45       72.42      3.98 o 
   2   2   8       73.12       68.77      5.84 o 
   3   2   8       26.16       24.18      4.79 o 
 -10   3   8       15.04       26.19      4.16 o 
  -9   3   8      156.51      164.78      7.65 o 
  -8   3   8        7.18        9.62      3.90 o 
  -7   3   8       47.08       47.35      7.09 o 
  -6   3   8       49.13       59.77      5.13 o 
  -5   3   8      183.60      161.91      5.26 o 
  -4   3   8       21.77       25.35      1.83 o 
  -3   3   8       43.29       47.46      2.87 o 
  -2   3   8        4.83        4.17      1.77 o 
  -1   3   8       19.00       22.61      2.58 o 
   0   3   8        3.19        6.04      3.23 o 
   1   3   8      162.15      187.37      5.75 o 
   2   3   8      140.24      167.67      5.81 o 
   3   3   8       39.56       43.56      5.63 o 
 -10   4   8       11.20        8.49      3.33 o 
  -9   4   8       62.17       51.81      5.37 o 
  -8   4   8      332.14      294.88      9.71 o 
  -7   4   8      143.32       76.48      7.71 o 
  -6   4   8      119.05      127.71      6.67 o 
  -5   4   8      214.92      218.57      4.63 o 
  -4   4   8        1.64       -0.65      2.61 o 
  -3   4   8        4.95        1.65      2.81 o 
  -2   4   8       75.38       68.25      3.54 o 
  -1   4   8       14.37       13.06      6.04 o 
   0   4   8       90.86      109.18      4.64 o 
   1   4   8       44.71       59.82      6.77 o 
   2   4   8       31.85       46.12      3.97 o 
  -9   5   8       30.28       45.36      4.98 o 
  -8   5   8      267.92      271.30     11.43 o 
  -7   5   8      140.94      107.75      9.17 o 
  -6   5   8       39.85       55.85      8.54 o 
  -5   5   8        0.46        2.03      1.73 o 
  -4   5   8        2.52       11.02      2.05 o 
  -3   5   8      487.88      477.03      8.03 o 
  -2   5   8        2.32        7.16      2.13 o 
  -1   5   8        6.30        2.16      2.13 o 
   0   5   8       66.22       73.28      4.27 o 
   1   5   8       27.68       17.68      3.17 o 
  -9   6   8       36.55       38.76      8.34 o 
  -8   6   8       32.07       23.34      6.88 o 
  -6   6   8       87.11      100.53      4.93 o 
  -5   6   8       44.28       46.52      3.23 o 
  -4   6   8      127.54      135.44      4.56 o 
  -3   6   8        3.84        4.79      2.06 o 
  -2   6   8       20.43       25.92      5.00 o 
  -1   6   8       14.80       24.20      3.09 o 
   0   6   8        5.92        4.52      2.58 o 
  -8   7   8        5.32        3.75      6.25 o 
  -7   7   8       18.79        6.88      3.75 o 
  -6   7   8       15.29       16.84      2.58 o 
  -5   7   8       97.61       85.55      4.13 o 
  -4   7   8       48.17       45.93      4.58 o 
  -3   7   8       19.58       24.33      4.38 o 
  -2   7   8        0.07       -0.63      2.21 o 
  -6   8   8       10.69       12.01      2.72 o 
  -5   8   8        2.26       -1.15      2.21 o 
  -4   8   8        8.82        2.08      2.36 o 
  -1 -12   9      179.57      199.65     11.25 o 
   0 -12   9       79.12       77.94      7.71 o 
   1 -12   9       34.73       32.09      5.84 o 
   2 -12   9        9.67       13.16      7.71 o 
  -3 -11   9        5.53       10.21      5.42 o 
  -2 -11   9      113.01      109.83      8.75 o 
  -1 -11   9      142.58      139.58      6.02 o 
   0 -11   9       26.32       28.03      3.90 o 
   1 -11   9        4.37        7.05      2.74 o 
   2 -11   9       21.30       18.93      2.60 o 
   3 -11   9        8.59        7.94      3.44 o 
   4 -11   9        0.01        4.43      4.17 o 
  -4 -10   9        8.15        6.46      4.79 o 
  -3 -10   9       19.02       20.42      5.63 o 
  -2 -10   9       64.09       50.64      6.88 o 
  -1 -10   9       29.66       25.01      5.42 o 
   0 -10   9       10.97       10.96      3.17 o 
   1 -10   9        1.32       -1.65      2.27 o 
   2 -10   9       50.46       62.22      3.55 o 
   3 -10   9        8.37       10.91      3.35 o 
   4 -10   9       34.36       34.07      4.39 o 
  -5  -9   9       27.45       29.59      6.46 o 
  -4  -9   9        9.53        7.71      4.58 o 
  -3  -9   9        0.09        4.17      4.17 o 
  -2  -9   9        9.06       13.55      4.79 o 
  -1  -9   9       20.93       23.97      5.00 o 
   0  -9   9        2.40        0.94      2.65 o 
   1  -9   9       68.31       68.14      3.44 o 
   2  -9   9       75.22       75.91      4.60 o 
   3  -9   9        5.33        5.94      2.95 o 
   4  -9   9      196.12      158.29     12.82 o 
   5  -9   9        0.17        2.48      3.65 o 
  -6  -8   9       91.66       90.03      8.54 o 
  -5  -8   9        1.91        0.63      4.17 o 
  -4  -8   9        7.63        7.09      4.17 o 
  -3  -8   9       31.32       33.14      5.63 o 
  -2  -8   9        0.05        0.83      3.54 o 
  -1  -8   9       10.05        6.46      3.96 o 
   0  -8   9       28.58       25.15      2.34 o 
   1  -8   9      458.10      432.64     23.55 o 
   2  -8   9        3.78        4.89      3.86 o 
   3  -8   9       38.24       34.00      4.06 o 
   4  -8   9       22.09       19.04      3.68 o 
   5  -8   9        6.15       10.93      3.50 o 
  -7  -7   9       61.83       74.19      7.92 o 
  -6  -7   9      103.25       96.70      7.92 o 
  -5  -7   9       29.94       26.88      5.63 o 
  -4  -7   9      229.77      213.62     10.21 o 
  -3  -7   9       29.91       29.39      5.21 o 
  -2  -7   9       44.68       49.18      6.04 o 
  -1  -7   9       32.36       38.76      5.21 o 
   0  -7   9        5.78        9.71      2.49 o 
   1  -7   9      226.57      227.26      6.38 o 
   2  -7   9        0.67       -0.66      2.64 o 
   3  -7   9        4.52        6.45      3.00 o 
   4  -7   9       47.93       44.99      4.39 o 
   5  -7   9       38.50       42.25      4.71 o 
  -7  -6   9       48.26       42.72      6.88 o 
  -6  -6   9       27.23       33.55      6.04 o 
  -5  -6   9      100.33       93.81      7.29 o 
  -4  -6   9       43.22       37.85      5.73 o 
  -3  -6   9       11.64       12.64      4.38 o 
  -2  -6   9        1.53        0.33      3.00 o 
  -1  -6   9       10.75        7.68      3.16 o 
   0  -6   9       52.80       54.53      2.90 o 
   1  -6   9       30.65       32.00      3.40 o 
   2  -6   9       20.70       18.10      3.23 o 
   3  -6   9       10.11        6.05      2.94 o 
   4  -6   9       88.98       99.53      5.31 o 
   5  -6   9       17.49       24.37      4.03 o 
  -8  -5   9        4.40        6.67      4.79 o 
  -7  -5   9      154.22      148.55      7.56 o 
  -6  -5   9       33.53       38.62      5.08 o 
  -5  -5   9        8.96       11.49      3.59 o 
  -4  -5   9        0.01        2.28      2.97 o 
  -3  -5   9       47.20       50.10      6.46 o 
  -2  -5   9      174.95      139.86      6.00 o 
  -1  -5   9      327.25      382.64      9.14 o 
   0  -5   9      998.57     1075.47     10.94 o 
   1  -5   9       53.96       59.91      4.06 o 
   2  -5   9       29.40       22.22      3.20 o 
   3  -5   9       12.67       25.27      4.90 o 
   4  -5   9       25.04       28.06      3.95 o 
   5  -5   9       53.23       45.07     10.42 o 
  -8  -4   9        1.38        0.42      3.96 o 
  -7  -4   9       11.36       17.89      4.16 o 
  -6  -4   9       66.46       66.99      5.84 o 
  -5  -4   9       95.71       80.70      5.46 o 
  -4  -4   9       86.49       76.71      5.20 o 
  -3  -4   9      113.06      122.85      5.76 o 
  -2  -4   9      337.59      358.83      8.95 o 
  -1  -4   9      286.22      312.63      7.95 o 
   0  -4   9     1868.90     1892.33     16.59 o 
   1  -4   9      703.62      707.57     13.16 o 
   2  -4   9        0.21       -2.32      2.50 o 
   3  -4   9       76.40       84.45      4.80 o 
   4  -4   9       20.01       12.66      3.40 o 
   5  -4   9       13.99        5.70      3.50 o 
  -9  -3   9       10.75       10.25      5.00 o 
  -8  -3   9       78.06       86.36     10.63 o 
  -7  -3   9       43.63       49.21      9.17 o 
  -6  -3   9      390.93      389.13     10.50 o 
  -5  -3   9       11.94        7.38      3.30 o 
  -4  -3   9       17.82       16.88      3.61 o 
  -3  -3   9      131.20      120.84      5.66 o 
  -2  -3   9       21.38       24.26      3.59 o 
  -1  -3   9       59.76       62.91      4.46 o 
   0  -3   9      129.65      127.35      9.14 o 
   1  -3   9       84.49       81.23      3.46 o 
   2  -3   9       79.41       73.94      4.41 o 
   3  -3   9        4.90        4.50      2.90 o 
   4  -3   9        5.04        7.68      3.38 o 
   5  -3   9       13.60       13.04      3.61 o 
  -9  -2   9       69.03       93.14     10.52 o 
  -8  -2   9        1.77        5.26      3.45 o 
  -7  -2   9        6.63        5.05      3.39 o 
  -6  -2   9       51.62       49.69      7.61 o 
  -5  -2   9       92.64       90.91      5.45 o 
  -4  -2   9      150.49      162.68      6.44 o 
  -3  -2   9        0.89       -2.48      2.60 o 
  -2  -2   9       23.02       22.03      2.20 o 
  -1  -2   9       17.05       13.87      3.15 o 
   0  -2   9       68.68       64.38      2.97 o 
   1  -2   9       27.25       30.77      4.79 o 
   2  -2   9       81.77       73.48      4.45 o 
   3  -2   9       13.11       13.47      3.23 o 
   4  -2   9        2.25        5.38      4.69 o 
  -9  -1   9        0.37        2.43      3.65 o 
  -8  -1   9        0.26        2.66      3.86 o 
  -7  -1   9       56.96       57.27      5.21 o 
  -6  -1   9      123.41      113.54      7.40 o 
  -5  -1   9       59.15       79.36      5.25 o 
  -4  -1   9       36.42       34.47      4.09 o 
  -3  -1   9       18.27       16.81      3.30 o 
  -2  -1   9      101.29      100.00      3.33 o 
  -1  -1   9      771.63      773.00      9.54 o 
   0  -1   9      864.65      890.65      9.56 o 
   1  -1   9        4.43        8.34      2.64 o 
   2  -1   9       66.22       70.44      4.36 o 
   3  -1   9       47.27       35.62      5.31 o 
   4  -1   9       74.61       73.67      5.42 o 
  -9   0   9       31.16       34.89      5.04 o 
  -8   0   9       28.55       22.75      4.39 o 
  -7   0   9       78.13       76.09      5.58 o 
  -6   0   9       57.40       55.37      5.04 o 
  -5   0   9       17.20       24.19      3.91 o 
  -4   0   9       30.22       27.00      3.95 o 
  -3   0   9      354.81      343.46      5.58 o 
  -2   0   9        3.80        9.64      1.84 o 
  -1   0   9       67.43       66.12      2.83 o 
   0   0   9      912.17      974.28      9.58 o 
   1   0   9        0.75        0.63      1.90 o 
   2   0   9        4.28        3.91      2.12 o 
   3   0   9       93.80      100.95      4.08 o 
 -10   1   9       36.37       43.27      5.49 o 
  -9   1   9       60.38       58.56      5.93 o 
  -8   1   9      347.91      368.14     14.69 o 
  -7   1   9       31.22       44.03      5.13 o 
  -6   1   9        6.17        7.71      3.54 o 
  -5   1   9      243.50      222.53      7.79 o 
  -4   1   9       24.07       21.40      3.74 o 
  -3   1   9       75.01       67.67      3.04 o 
  -2   1   9      196.39      192.51      3.81 o 
  -1   1   9        5.89        4.04      1.47 o 
   0   1   9       34.55       37.42      2.94 o 
   1   1   9       13.75       16.33      2.28 o 
   2   1   9       24.39       26.88      4.79 o 
   3   1   9       27.81       22.30      5.00 o 
  -9   2   9      167.58      181.42      8.10 o 
  -8   2   9        1.04       13.16      4.12 o 
  -7   2   9      338.21      346.29     10.30 o 
  -6   2   9      128.10      130.04     10.73 o 
  -5   2   9       21.06       17.18      3.82 o 
  -4   2   9       14.28       13.29      3.59 o 
  -3   2   9        2.19        1.00      1.33 o 
  -2   2   9        6.01        2.71      1.60 o 
  -1   2   9       40.83       45.22      3.54 o 
   0   2   9      139.56      154.18      5.00 o 
   1   2   9       36.93       36.68      5.00 o 
   2   2   9       21.01       16.26      4.17 o 
  -9   3   9        2.31        2.37      7.09 o 
  -8   3   9      177.51      180.00      8.34 o 
  -7   3   9      830.89      803.40     23.97 o 
  -6   3   9       12.91       15.63      3.98 o 
  -5   3   9        0.07        0.65      3.46 o 
  -4   3   9       48.78       46.84      2.93 o 
  -3   3   9        1.14        4.94      1.68 o 
  -2   3   9       52.44       52.06      3.24 o 
  -1   3   9      363.04      375.09      7.36 o 
   0   3   9       12.93        7.40      2.36 o 
   1   3   9        6.88        8.97      2.58 o 
  -9   4   9       13.51        9.13      4.35 o 
  -8   4   9       22.95       32.81     10.94 o 
  -7   4   9      446.96      479.12     18.34 o 
  -6   4   9        4.26        4.74      4.38 o 
  -5   4   9        8.99        5.42      5.63 o 
  -4   4   9      182.19      197.84      4.58 o 
  -3   4   9       27.30       28.40      2.65 o 
  -2   4   9      118.82      117.83      4.49 o 
  -1   4   9       42.42       42.84      6.77 o 
   0   4   9       74.58       83.89      4.64 o 
   1   4   9        0.36       -2.47      2.28 o 
  -9   5   9        0.09       -1.76      3.51 o 
  -8   5   9      140.30      141.11     10.84 o 
  -7   5   9       26.21       19.80      6.67 o 
  -6   5   9       56.25       61.27      9.59 o 
  -5   5   9       10.66        5.63      6.25 o 
  -4   5   9       79.55       91.71      3.97 o 
  -3   5   9      123.88      111.08      6.04 o 
  -2   5   9        0.40        3.54      2.21 o 
  -1   5   9        8.16        7.28      2.49 o 
   0   5   9        6.97        6.04      2.71 o 
  -8   6   9      233.17      219.87     13.55 o 
  -7   6   9      138.21      127.54     11.46 o 
  -6   6   9        3.78       10.00      6.46 o 
  -5   6   9        0.71        1.46      2.29 o 
  -4   6   9       53.97       57.91      3.76 o 
  -3   6   9       60.02       54.02      3.76 o 
  -2   6   9        0.15        1.30      2.28 o 
  -6   7   9        1.64        4.38      6.67 o 
  -5   7   9        0.58       -2.54      2.05 o 
  -4   7   9        2.54       -0.52      2.13 o 
  -2 -11  10       78.28       71.69      7.71 o 
  -1 -11  10       33.23       33.50      4.27 o 
   0 -11  10        0.36        4.17      4.79 o 
   1 -11  10       35.88       31.05      6.04 o 
   2 -11  10      145.83      149.95      6.16 o 
  -4 -10  10       14.38       15.63      5.63 o 
  -3 -10  10        0.00        2.08      4.58 o 
  -2 -10  10        5.82        4.58      4.58 o 
  -1 -10  10       13.83       12.61      3.39 o 
   0 -10  10        6.43       10.60      3.75 o 
   1 -10  10       22.93       18.34      5.21 o 
   2 -10  10       55.40       59.42      4.84 o 
   3 -10  10        0.31       -1.23      3.02 o 
  -5  -9  10       45.26       35.43      6.67 o 
  -4  -9  10       11.42       13.13      5.21 o 
  -3  -9  10       66.37       64.19      7.09 o 
  -2  -9  10        7.12        6.88      4.38 o 
  -1  -9  10       35.54       38.56      5.84 o 
   0  -9  10       22.32       26.24      3.68 o 
   1  -9  10       91.28       89.97      5.04 o 
   2  -9  10       11.37        4.62      2.03 o 
   3  -9  10       13.83        3.54      3.20 o 
   4  -9  10      110.33      109.73      5.93 o 
  -6  -8  10       14.49       14.17      5.42 o 
  -5  -8  10       17.14       15.21      5.21 o 
  -4  -8  10       67.82       70.02      7.09 o 
  -3  -8  10      396.61      326.36     12.92 o 
  -2  -8  10       53.42       47.10      6.04 o 
  -1  -8  10        1.46        0.21      3.96 o 
   0  -8  10       21.74       11.97      9.48 o 
   1  -8  10        1.35        0.11      2.70 o 
   2  -8  10        0.06        0.18      2.94 o 
   3  -8  10       31.51       27.02      9.59 o 
   4  -8  10       63.72       72.76      8.54 o 
  -7  -7  10      191.44      186.73     11.25 o 
  -6  -7  10        0.14        1.88      3.96 o 
  -5  -7  10       63.73       59.81      6.88 o 
  -4  -7  10       37.34       37.10      6.04 o 
  -3  -7  10        4.38        5.66      3.69 o 
  -2  -7  10       64.93       63.70      5.27 o 
  -1  -7  10       19.64       16.77      3.69 o 
   0  -7  10        0.07        1.16      2.55 o 
   1  -7  10       42.88       47.72      8.13 o 
   2  -7  10       20.40       27.48      3.76 o 
   3  -7  10        8.31        4.40      4.06 o 
   4  -7  10       33.03       36.08      4.39 o 
  -7  -6  10        4.51        9.80      5.00 o 
  -6  -6  10        5.70        4.55      4.17 o 
  -5  -6  10        2.87        3.04      3.43 o 
  -4  -6  10        8.67        8.11      3.53 o 
  -3  -6  10       36.63       43.20      9.07 o 
  -2  -6  10        0.85        0.62      3.04 o 
  -1  -6  10       43.56       57.77      9.07 o 
   0  -6  10       61.72       72.79      3.22 o 
   1  -6  10      330.86      322.54     14.38 o 
   2  -6  10        5.11        5.15      2.95 o 
   3  -6  10       43.46       28.85      4.58 o 
   4  -6  10       90.33       94.20      5.60 o 
  -8  -5  10       10.08        4.39      5.31 o 
  -7  -5  10       52.04       48.53     18.76 o 
  -6  -5  10       33.79       39.71     10.73 o 
  -5  -5  10       56.65       49.56     11.25 o 
  -4  -5  10       19.63       12.59      3.50 o 
  -3  -5  10        7.51        2.46      3.20 o 
  -2  -5  10       18.90       17.13      3.70 o 
  -1  -5  10     1024.34     1093.31     17.83 o 
   0  -5  10       35.96       35.86      2.73 o 
   1  -5  10      128.93      128.04      5.34 o 
   2  -5  10        1.71        1.62      2.85 o 
   3  -5  10        3.49        7.39      3.20 o 
   4  -5  10      139.51      148.62      6.44 o 
  -8  -4  10      100.03      114.27      7.31 o 
  -7  -4  10       47.81       62.86      6.15 o 
  -6  -4  10       40.21       49.01      6.67 o 
  -5  -4  10      120.71      112.67      6.31 o 
  -4  -4  10      111.71       88.47      5.66 o 
  -3  -4  10        0.75       -0.88      2.95 o 
  -2  -4  10      819.85      837.99     15.10 o 
  -1  -4  10       92.86       91.67      5.31 o 
   0  -4  10       15.72       13.37      2.47 o 
   1  -4  10       67.51       69.54      4.45 o 
   2  -4  10       97.74       94.73      5.04 o 
   3  -4  10        3.31        3.34      2.95 o 
   4  -4  10       15.98       11.69      3.61 o 
  -8  -3  10       70.64       76.17      6.16 o 
  -7  -3  10        2.23        8.75      3.78 o 
  -6  -3  10       23.26       22.19      4.30 o 
  -5  -3  10       11.03       12.25      3.70 o 
  -4  -3  10      126.94      103.33      5.81 o 
  -3  -3  10      293.34      264.42      8.19 o 
  -2  -3  10       62.75       61.79     10.52 o 
  -1  -3  10        1.71        0.75      2.80 o 
   0  -3  10      214.83      244.17      4.90 o 
   1  -3  10       13.51       16.40      5.21 o 
   2  -3  10       12.96       11.82      3.23 o 
   3  -3  10        2.08        2.83      3.54 o 
   4  -3  10       14.05       12.67      6.15 o 
  -9  -2  10        0.04       -0.19      3.91 o 
  -8  -2  10       59.45       63.11     10.84 o 
  -7  -2  10       32.93       29.67      6.15 o 
  -6  -2  10       25.26       29.20      4.50 o 
  -5  -2  10       30.88       37.18      6.67 o 
  -4  -2  10        3.00        0.19      3.05 o 
  -3  -2  10       24.57       31.68      4.36 o 
  -2  -2  10       26.78       22.90      3.74 o 
  -1  -2  10      116.77      133.04      4.60 o 
   0  -2  10      439.32      479.04      6.80 o 
   1  -2  10       65.64       55.79     10.00 o 
   2  -2  10       90.70       90.86      4.95 o 
   3  -2  10      248.55      264.68     15.73 o 
  -9  -1  10        2.62        3.47      3.80 o 
  -8  -1  10        0.01        1.25      3.70 o 
  -7  -1  10       11.02       10.61      4.06 o 
  -6  -1  10        2.94        7.04      3.59 o 
  -5  -1  10       18.64       18.48      3.76 o 
  -4  -1  10       87.83       85.60      5.55 o 
  -3  -1  10       44.07       54.31      4.98 o 
  -2  -1  10        9.19       12.08      2.06 o 
  -1  -1  10       46.40       59.83      2.83 o 
   0  -1  10        7.26        6.77      1.79 o 
   1  -1  10        1.47       -1.49      2.55 o 
   2  -1  10      155.62      167.96      5.99 o 
   3  -1  10       25.87       30.66      4.27 o 
  -9   0  10       13.18       19.25      4.60 o 
  -8   0  10        0.15        0.81      5.21 o 
  -7   0  10       63.51       68.26      5.49 o 
  -6   0  10       26.27       26.81      4.79 o 
  -5   0  10        0.63        3.41      3.23 o 
  -4   0  10       29.68       27.26      4.18 o 
  -3   0  10      131.36      124.57      6.17 o 
  -2   0  10       18.08       23.69      3.42 o 
  -1   0  10       33.59       37.20      3.81 o 
   0   0  10       12.21       10.62      2.25 o 
   1   0  10       43.05       42.78      2.98 o 
   2   0  10       47.44       51.18      4.05 o 
  -9   1  10       18.15       15.55      4.35 o 
  -8   1  10      192.35      198.59      8.38 o 
  -7   1  10       35.39       29.88      6.67 o 
  -6   1  10       83.12       95.43      6.23 o 
  -5   1  10       23.67       16.72      5.63 o 
  -4   1  10        0.08        0.52      4.48 o 
  -3   1  10      446.25      431.13     10.94 o 
  -2   1  10       81.40       91.37      4.32 o 
  -1   1  10      203.72      219.73      7.60 o 
   0   1  10      153.28      161.32      4.83 o 
   1   1  10      109.17      105.66      6.88 o 
   2   1  10        1.79       -0.63      3.33 o 
  -9   2  10      220.56      239.01     10.42 o 
  -8   2  10       12.96        7.40      3.98 o 
  -7   2  10        4.87        8.10      3.97 o 
  -6   2  10       29.16       39.05     12.92 o 
  -5   2  10       66.98       79.83      5.87 o 
  -4   2  10        7.97        7.49      3.74 o 
  -3   2  10       84.82       96.10      4.39 o 
  -2   2  10      109.93      110.09      4.85 o 
  -1   2  10      218.89      259.56      6.41 o 
   0   2  10      150.46      172.77      8.54 o 
   1   2  10        5.56       11.88      4.17 o 
  -9   3  10        2.96        7.68      4.41 o 
  -8   3  10       51.05       53.45     14.69 o 
  -7   3  10       94.30       94.15      6.63 o 
  -6   3  10        1.50        5.93      3.90 o 
  -5   3  10       38.91       34.92      6.98 o 
  -4   3  10       18.22       18.76      6.67 o 
  -3   3  10       21.20       16.28      2.26 o 
  -2   3  10       67.84       64.88      5.44 o 
  -1   3  10      135.87      151.93      7.29 o 
   0   3  10       28.49       39.28      3.61 o 
  -8   4  10       20.54       14.61      4.56 o 
  -7   4  10       95.95       99.38      8.34 o 
  -6   4  10       93.60       84.21      9.80 o 
  -5   4  10       34.33       20.01      6.88 o 
  -4   4  10      421.30      412.43     17.92 o 
  -3   4  10       12.87       13.48      2.30 o 
  -2   4  10       10.47        5.55      2.29 o 
  -1   4  10       96.91      124.21      7.09 o 
  -8   5  10       17.90       12.33      4.71 o 
  -7   5  10        6.82        6.25      6.46 o 
  -6   5  10        6.75        5.00      6.25 o 
  -5   5  10      102.34      100.66     11.25 o 
  -4   5  10       32.98       24.38      7.71 o 
  -3   5  10       18.28       20.15      5.31 o 
  -2   5  10      102.43      128.38      7.09 o 
  -6   6  10        0.00        4.17      6.46 o 
  -5   6  10        7.31        8.75      7.29 o 
  -4   6  10       16.03       15.72      2.72 o 
  -1 -11  11       51.62       56.05      7.19 o 
   0 -11  11        6.09        2.71      4.79 o 
  -3 -10  11        9.54        6.25      5.00 o 
  -2 -10  11       33.14       22.92      5.63 o 
  -1 -10  11      147.15      162.80     10.84 o 
   0 -10  11       14.95       17.71      5.42 o 
   1 -10  11        1.30        4.79      4.79 o 
   2 -10  11        1.21       -0.57      3.20 o 
  -4  -9  11        0.74        1.25      4.58 o 
  -3  -9  11        1.73        6.25      4.79 o 
  -2  -9  11       18.28        7.92      4.79 o 
  -1  -9  11        3.51        2.20      3.08 o 
   0  -9  11       10.86        6.25      4.38 o 
   1  -9  11        0.19        0.99      2.70 o 
   2  -9  11        4.92        2.99      3.20 o 
  -5  -8  11       94.47       86.70      8.13 o 
  -4  -8  11       31.09       28.34      6.04 o 
  -3  -8  11        8.75        6.25      4.79 o 
  -2  -8  11        6.73       12.30      4.58 o 
  -1  -8  11       19.72       22.09      5.21 o 
   0  -8  11       11.83       12.50      4.79 o 
   1  -8  11       73.35       73.81      5.16 o 
   2  -8  11       29.47       29.09      4.90 o 
   3  -8  11       58.99       64.68      5.25 o 
  -6  -7  11        0.06        2.08      4.58 o 
  -5  -7  11        0.94        3.89      3.94 o 
  -4  -7  11        8.78        5.53      3.78 o 
  -3  -7  11        0.06       -0.57      3.50 o 
  -2  -7  11        0.00       -0.47      3.31 o 
  -1  -7  11        4.40        3.33      3.38 o 
   0  -7  11       75.38       73.78      7.71 o 
   1  -7  11       13.72       20.28     10.94 o 
   2  -7  11       63.38       77.82      5.10 o 
   3  -7  11        0.74       -3.36      3.15 o 
  -7  -6  11       65.99       63.15      9.38 o 
  -6  -6  11       17.80       11.37      4.23 o 
  -5  -6  11       13.15        9.43      4.13 o 
  -4  -6  11       90.94       78.23      5.96 o 
  -3  -6  11        6.23        4.17      3.50 o 
  -2  -6  11       26.78       16.96      3.91 o 
  -1  -6  11      205.42      211.74      7.35 o 
   0  -6  11      148.74      163.60      9.17 o 
   1  -6  11        4.44        1.83      2.90 o 
   2  -6  11        1.30        5.60      3.65 o 
   3  -6  11       17.86       20.00      3.90 o 
  -7  -5  11       56.77       63.37     10.32 o 
  -6  -5  11        5.49        2.56      3.70 o 
  -5  -5  11        0.07        0.09      3.39 o 
  -4  -5  11       49.97       50.37      6.15 o 
  -3  -5  11      288.08      265.51      8.49 o 
  -2  -5  11        4.17        4.94      3.15 o 
  -1  -5  11      144.37      156.45      6.74 o 
   0  -5  11       20.69       22.72      5.42 o 
   1  -5  11        4.22        4.81      5.00 o 
   2  -5  11       26.51       30.57     10.42 o 
   3  -5  11        3.77        1.96      3.23 o 
  -8  -4  11      208.99      228.28      9.58 o 
  -7  -4  11       35.68       33.81      5.21 o 
  -6  -4  11        3.73       -0.13      3.43 o 
  -5  -4  11       99.58       92.58      6.01 o 
  -4  -4  11       33.62       30.00      6.25 o 
  -3  -4  11       13.28       17.39      5.73 o 
  -2  -4  11       64.04       62.48      5.10 o 
  -1  -4  11       34.28       32.51      3.54 o 
   0  -4  11        1.89        1.88      3.96 o 
   1  -4  11       28.96       32.82      4.06 o 
   2  -4  11        1.81        3.13      3.00 o 
   3  -4  11       29.38       24.59      4.12 o 
  -8  -3  11       36.81       44.60     11.05 o 
  -7  -3  11        8.82       12.00      4.06 o 
  -6  -3  11        8.89        6.72      3.65 o 
  -5  -3  11       30.75       24.11      4.27 o 
  -4  -3  11        0.37        0.93      3.20 o 
  -3  -3  11      320.41      309.78      9.19 o 
  -2  -3  11        6.10        0.94      3.00 o 
  -1  -3  11       84.88       89.88      4.37 o 
   0  -3  11       16.76       21.30      8.23 o 
   1  -3  11       47.25       45.17      4.30 o 
   2  -3  11        2.10        3.47      3.15 o 
   3  -3  11        1.24        2.42      3.40 o 
  -8  -2  11       58.09       63.75     12.40 o 
  -7  -2  11       13.57       11.14      3.91 o 
  -6  -2  11      122.29      110.70      6.61 o 
  -5  -2  11       78.80       74.09      5.64 o 
  -4  -2  11       56.09       58.94      5.58 o 
  -3  -2  11       87.35       77.97      5.55 o 
  -2  -2  11       12.62       11.89      3.53 o 
  -1  -2  11       65.73       73.78      6.04 o 
   0  -2  11        0.81        6.25      4.58 o 
   1  -2  11       11.10        8.84      3.00 o 
   2  -2  11        8.95        9.12      3.35 o 
  -8  -1  11       10.81       16.30      7.19 o 
  -7  -1  11       67.68       69.19      5.93 o 
  -6  -1  11        1.23        0.69      3.29 o 
  -5  -1  11       26.01       15.26      3.90 o 
  -4  -1  11       27.38       23.57      4.09 o 
  -3  -1  11       22.34       23.25      8.34 o 
  -2  -1  11       97.20       88.38      5.72 o 
  -1  -1  11       31.80       35.00      3.40 o 
   0  -1  11        2.36       -0.18      2.27 o 
   1  -1  11        0.01        0.47      2.13 o 
   2  -1  11      154.87      163.06      5.17 o 
  -9   0  11       15.12       15.52      5.52 o 
  -8   0  11        1.99        2.56      3.96 o 
  -7   0  11        0.51        3.92      3.68 o 
  -6   0  11       63.11       56.49     14.80 o 
  -5   0  11       38.19       31.70      6.67 o 
  -4   0  11        5.78        6.46      3.59 o 
  -3   0  11        0.07        1.54      3.35 o 
  -2   0  11       74.32       82.10      5.66 o 
  -1   0  11      193.09      206.84      5.25 o 
   0   0  11       21.55       13.57      2.70 o 
   1   0  11        1.16        0.56      2.60 o 
  -8   1  11       55.52       59.37      8.86 o 
  -7   1  11       80.65       64.54     12.71 o 
  -6   1  11      164.12      173.72     15.63 o 
  -5   1  11       81.76       64.19      8.13 o 
  -4   1  11        8.81        3.35      3.68 o 
  -3   1  11        3.47        3.33      3.59 o 
  -2   1  11      103.02      127.21      6.00 o 
  -1   1  11      129.74      140.17      5.62 o 
   0   1  11       13.91       10.00      3.54 o 
  -8   2  11       62.82       56.05     16.78 o 
  -7   2  11       68.04       69.21     12.30 o 
  -6   2  11        3.93        2.34      3.76 o 
  -5   2  11      154.42      145.45     11.25 o 
  -4   2  11        2.72        9.94      4.12 o 
  -3   2  11       24.80       15.84      6.46 o 
  -2   2  11        6.44        9.32      2.08 o 
  -1   2  11        0.00        3.89      2.73 o 
   0   2  11       72.05       94.62      6.88 o 
  -8   3  11        8.85        6.91      4.20 o 
  -7   3  11        4.53        0.74      4.03 o 
  -6   3  11       48.78       34.80      6.88 o 
  -5   3  11        4.72        0.81      3.95 o 
  -4   3  11       18.97       26.47      7.29 o 
  -3   3  11      245.56      261.34     14.59 o 
  -2   3  11       70.48       74.77      3.93 o 
  -1   3  11      179.41      194.86      8.13 o 
  -7   4  11        0.45       -1.93      4.05 o 
  -6   4  11       24.97       21.67      7.29 o 
  -5   4  11        0.45        4.17      6.46 o 
  -3   4  11        5.14        4.17      6.88 o 
  -1 -10  12       40.94       65.02      7.92 o 
  -3  -9  12       11.74       10.42      5.42 o 
  -2  -9  12        0.24        0.00      4.38 o 
   0  -9  12        0.79        3.33      5.00 o 
   1  -9  12       40.10       31.05      6.46 o 
  -5  -8  12       95.22       94.20      8.75 o 
  -4  -8  12        1.39        2.08      4.79 o 
  -3  -8  12       81.03       70.65      7.50 o 
  -2  -8  12        2.62        5.00      4.79 o 
  -1  -8  12       40.39       67.73      7.92 o 
   0  -8  12       50.24       62.31      7.71 o 
   1  -8  12       14.47       12.64      3.68 o 
  -5  -7  12       64.71       68.01      9.38 o 
  -4  -7  12       16.95       15.26      4.42 o 
  -3  -7  12        0.15        0.22      4.58 o 
  -2  -7  12       23.86       18.98      4.39 o 
  -1  -7  12        1.95       -0.83      4.17 o 
   0  -7  12        0.63        3.54      4.79 o 
   1  -7  12        2.12        5.11      5.52 o 
   2  -7  12       15.41       10.50      3.65 o 
  -6  -6  12        0.58       -0.93      7.71 o 
  -5  -6  12      104.04      108.64      7.01 o 
  -4  -6  12       55.30       61.78     12.92 o 
  -3  -6  12       17.19       10.79      3.95 o 
  -2  -6  12      106.39      115.37      6.35 o 
  -1  -6  12       82.43       84.24      5.45 o 
   0  -6  12      270.67      285.93     12.09 o 
   1  -6  12       23.01       20.18      3.89 o 
   2  -6  12       25.76       18.99      4.03 o 
  -7  -5  12       18.74       28.62      5.41 o 
  -6  -5  12      165.14      180.28     16.15 o 
  -5  -5  12        1.54        3.37      3.80 o 
  -4  -5  12       69.69       65.92     11.15 o 
  -3  -5  12      177.66      155.84     13.34 o 
  -2  -5  12       35.40       37.22      8.23 o 
  -1  -5  12       19.96       13.68      4.69 o 
   0  -5  12        0.01       -2.29      4.38 o 
   1  -5  12        9.24        8.35      3.38 o 
   2  -5  12       20.56       17.69      3.85 o 
  -7  -4  12       38.76       25.88      5.04 o 
  -6  -4  12        1.50        4.47      3.91 o 
  -5  -4  12        0.05        1.84      3.50 o 
  -4  -4  12       42.52       43.03      9.48 o 
  -3  -4  12        0.00       -1.25      3.20 o 
  -2  -4  12        1.72        2.02      3.35 o 
  -1  -4  12        2.19        0.81      5.31 o 
   0  -4  12       39.48       53.14      7.29 o 
   1  -4  12       21.09       17.98      5.73 o 
  -7  -3  12        1.16        0.42      4.69 o 
  -6  -3  12        0.47        0.70      4.79 o 
  -5  -3  12        3.73        1.86      3.33 o 
  -4  -3  12       94.90       93.33      6.20 o 
  -3  -3  12        0.21        2.50      3.39 o 
  -2  -3  12       55.76       49.75     10.52 o 
  -1  -3  12       17.56       12.57      2.96 o 
   0  -3  12       21.94       31.89      6.46 o 
   1  -3  12        3.46        7.47      3.35 o 
  -8  -2  12       31.54       55.22     13.03 o 
  -7  -2  12       13.75       12.03      4.20 o 
  -6  -2  12       37.62       41.76      8.75 o 
  -5  -2  12       11.32       12.26      3.82 o 
  -4  -2  12        8.40        2.18      3.53 o 
  -3  -2  12       18.22       14.26      3.89 o 
  -2  -2  12       79.83       63.25     16.05 o 
  -1  -2  12       15.88       16.50      3.11 o 
   0  -2  12       42.53       53.56      7.50 o 
   1  -2  12       62.11       71.54      4.51 o 
  -8  -1  12      110.69      122.93      7.54 o 
  -7  -1  12        2.52       -2.12      3.53 o 
  -6  -1  12        4.18        4.57      3.89 o 
  -5  -1  12       70.29       53.85     15.53 o 
  -4  -1  12        0.00       -1.51      3.53 o 
  -3  -1  12        1.77        1.72      3.55 o 
  -2  -1  12       37.01       25.59      3.34 o 
  -1  -1  12      179.64      196.40      7.54 o 
   0  -1  12        0.05       -0.01      2.30 o 
  -8   0  12       76.65       96.36      7.22 o 
  -7   0  12       38.36       43.66     13.34 o 
  -6   0  12      105.27       97.92      9.27 o 
  -5   0  12       79.17       47.31      7.50 o 
  -4   0  12       60.95       36.61      5.21 o 
  -3   0  12       19.71       18.03      4.35 o 
  -2   0  12       19.53       20.19      4.00 o 
  -1   0  12        5.43        6.88      4.58 o 
   0   0  12       13.34        8.75      3.54 o 
  -7   1  12       14.65       11.88      4.41 o 
  -6   1  12       17.82       10.19      4.41 o 
  -5   1  12        5.28        3.96      4.13 o 
  -4   1  12        0.52       -1.67      3.74 o 
  -3   1  12        4.29       10.42      6.25 o 
  -2   1  12        3.41        3.13      5.42 o 
  -7   2  12       37.18       37.26     10.21 o 
  -6   2  12       73.41       46.89      8.13 o 
  -5   2  12        1.56       -1.71      4.38 o 
  -4   2  12       17.51       16.67      6.67 o 
  -3   2  12        0.36        0.83      6.25 o 
  -2   2  12       12.45        6.88      6.46 o 
  -6   3  12        0.00       -4.79      4.13 o 
  -5   3  12        7.21       11.67      6.67 o 
  -4   3  12       33.07       33.55      8.13 o 
  -3  -8  13        0.65       -8.42     10.52 o 
  -2  -8  13       16.83       16.46      5.63 o 
  -1  -8  13       33.26       46.89      7.50 o 
  -4  -7  13       10.98        9.77      4.66 o 
  -3  -7  13        3.58        4.16      4.20 o 
  -2  -7  13       48.30       32.57      7.92 o 
  -1  -7  13      434.49      504.97     16.26 o 
   0  -7  13       97.54      103.16      8.96 o 
  -5  -6  13       18.38       13.94      4.76 o 
  -4  -6  13        1.58        2.48      4.00 o 
  -3  -6  13       24.32       20.47      4.41 o 
  -2  -6  13      119.05      108.06      6.98 o 
  -1  -6  13      439.47      481.21     15.63 o 
   0  -6  13       27.71       21.26      6.04 o 
  -6  -5  13       19.53       19.67     11.46 o 
  -5  -5  13       54.11       75.65     10.84 o 
  -4  -5  13       41.05       45.54     10.52 o 
  -3  -5  13      308.56      318.44     15.21 o 
  -2  -5  13        0.04        7.40      3.74 o 
  -1  -5  13       75.12       90.45      8.34 o 
   0  -5  13       14.77       20.42      5.84 o 
  -6  -4  13        8.14       12.57      4.49 o 
  -5  -4  13      139.05      136.20     10.73 o 
  -4  -4  13        6.54        2.10      3.65 o 
  -3  -4  13        3.27        2.81      3.80 o 
  -2  -4  13        0.17        2.06      5.31 o 
  -1  -4  13        0.12       -0.83      4.58 o 
   0  -4  13        2.61        5.21      5.21 o 
  -6  -3  13        1.62        6.18      4.00 o 
  -5  -3  13       11.65        9.82      4.12 o 
  -4  -3  13        2.03        4.98      3.74 o 
  -3  -3  13        1.32        1.99      3.76 o 
  -2  -3  13       25.37       19.00      4.90 o 
  -1  -3  13        4.66        6.88      5.21 o 
  -6  -2  13        0.50        6.08      3.97 o 
  -5  -2  13       31.40       36.89      8.13 o 
  -4  -2  13        2.26       -1.82      5.84 o 
  -3  -2  13       46.60       44.28     14.69 o 
  -2  -2  13       87.39      119.41      6.59 o 
  -1  -2  13       80.09      104.62      8.75 o 
  -6  -1  13       11.48       11.31      4.90 o 
  -5  -1  13        0.20        2.86      3.90 o 
  -4  -1  13       59.75       51.17     14.17 o 
  -3  -1  13       55.37       46.88     17.19 o 
  -2  -1  13       21.49        9.84      3.19 o 
  -6   0  13       45.08       37.49     13.65 o 
  -5   0  13       61.00       53.98      8.34 o 
  -4   0  13       28.45       24.99      5.00 o 
  -3   0  13       60.86       56.59     16.26 o 
  -5   1  13        0.79       -2.97      4.20 o 
                                                 
